# Supplementary material for: Carbon dioxide enhances Akkermansia muciniphila fitness and anti-obesity efficacy in high-fat diet mice
Source: ISME J. 2025 Feb 23;19(1):wraf034. doi: 10.1093/ismejo/wraf034 (PMC11931619; doi:10.1093/ismejo/wraf034)
Supplement: Supplemental_Tables_wraf034 [file supplemental_tables_wraf034.xlsx]

## Sheet: Table
Supporting Tables
Table S1. A list of 385 differentially expressed genes from transcriptome data and related information in details.
Table S2. A list of 470 differentially expressed proteins from proteome data and related information in details.
Table S3. A list of 36 CO2-related genes and related information in details.
Table S4. Composition of high-fat diet feed (PD6001).
Table S5. Differential expression analysis results of 36 CO2-related genes in transcriptome data.
Table S6. Differential expression analysis results of 36 CO2-related genes in proteome data.
Table S7. Relative abundance ratio of 31 WNF-type species.
Table S8. Relative abundance ratio of 38 WN-type species.
Table S9. The mean of relative abundance and p value of 95 significantly different genes in the CO2+ and CO2- groups.

## Sheet: Table.1
gene_ID	transcript_id	baseMean	log2FoldChange	lfcSE	stat	P value	Adjusted P value	tax_id	Org_name	GeneID	Symbol	Aliases	description	genomic_nucleotide_accession.version	start_position_on_the_genomic_accession	end_position_on_the_genomic_accession	orientation
glsA	AMUC_RS00215	65879.5	2.41419	0.287428	8.39926	4.49e-17	4.96e-14	349741	Akkermansia muciniphila ATCC BAA-835	34174221	glsA	Amuc_0038	glutaminase A	NC_010655.1	53441	54382	plus
Amuc_0037	AMUC_RS00210	58450.1	2.36767	0.267606	8.84758	8.94e-19	1.97e-15	349741	Akkermansia muciniphila ATCC BAA-835	34174749	AMUC_RS00210	Amuc_0037	amino acid permease	NC_010655.1	51880	53448	plus
Amuc_1827	AMUC_RS09755	13631.4	2.01955	0.355815	5.67583	1.38e-08	2.54e-06	349741	Akkermansia muciniphila ATCC BAA-835	34175555	AMUC_RS09755	Amuc_1827	pirin family protein	NC_010655.1	2217835	2218533	minus
Amuc_2056	AMUC_RS10975	13434.3	1.9052	0.352005	5.41241	6.22e-08	6.67e-06	349741	Akkermansia muciniphila ATCC BAA-835	34174030	AMUC_RS10975	Amuc_2056	rubrerythrin	NC_010655.1	2501280	2501624	minus
Amuc_0089	AMUC_RS00535	5475.45	1.82789	0.397276	4.60105	4.2e-06	0.000158685	349741	Akkermansia muciniphila ATCC BAA-835	34174261	AMUC_RS00535	Amuc_0089	DUF488 domain-containing protein	NC_010655.1	117286	117642	plus
Amuc_1037	AMUC_RS05555	3817.67	1.79813	0.363538	4.9462	7.57e-07	4.21e-05	349741	Akkermansia muciniphila ATCC BAA-835	34175585	AMUC_RS05555	Amuc_1037	hypothetical protein	NC_010655.1	1231730	1231933	plus
katE	AMUC_RS11055	167152	1.74723	0.313597	5.57158	2.52e-08	4.28e-06	349741	Akkermansia muciniphila ATCC BAA-835	34175135	katE	Amuc_2070	catalase HPII	NC_010655.1	2515538	2517805	plus
Amuc_1538	AMUC_RS08230	25859	1.67325	0.334673	4.99966	5.74e-07	3.62e-05	349741	Akkermansia muciniphila ATCC BAA-835	34174094	AMUC_RS08230	Amuc_1538	OsmC family protein	NC_010655.1	1849236	1849646	minus
Amuc_1176	AMUC_RS06275	13217.6	1.65994	0.327	5.07626	3.85e-07	2.65e-05	349741	Akkermansia muciniphila ATCC BAA-835	34173884	AMUC_RS06275	Amuc_1176	TIGR01777 family protein	NC_010655.1	1411344	1412213	plus
Amuc_0220	AMUC_RS01225	59927.5	1.58965	0.291664	5.45027	5.03e-08	5.92e-06	349741	Akkermansia muciniphila ATCC BAA-835	34174276	AMUC_RS01225	Amuc_0220	efflux RND transporter permease subunit	NC_010655.1	274525	277695	plus
Amuc_0039	AMUC_RS00220	1300.77	1.54844	0.313097	4.94556	7.59e-07	4.21e-05	349741	Akkermansia muciniphila ATCC BAA-835	34174434	AMUC_RS00220	Amuc_0039	GNAT family N-acetyltransferase	NC_010655.1	54611	55021	minus
Amuc_1812	AMUC_RS09665	8579.39	1.54476	0.370282	4.17184	3.02e-05	0.000628812	349741	Akkermansia muciniphila ATCC BAA-835	34174399	AMUC_RS09665	Amuc_1812	alpha-amylase	NC_010655.1	2198164	2199642	minus
Amuc_0385	AMUC_RS11775	24191.1	1.5349	0.258353	5.94109	2.83e-09	7.39e-07	349741	Akkermansia muciniphila ATCC BAA-835	34175081	AMUC_RS11775	Amuc_0385	L,D-transpeptidase family protein	NC_010655.1	461996	462859	minus
Amuc_0219	AMUC_RS01220	20462.5	1.49938	0.307685	4.8731	1.1e-06	5.91e-05	349741	Akkermansia muciniphila ATCC BAA-835	34175336	AMUC_RS01220	Amuc_0219	efflux RND transporter periplasmic adaptor subunit	NC_010655.1	273355	274512	plus
htpG	AMUC_RS10680	79321.4	1.49887	0.287508	5.21332	1.85e-07	1.52e-05	349741	Akkermansia muciniphila ATCC BAA-835	34173993	htpG	Amuc_2002	molecular chaperone HtpG	NC_010655.1	2433034	2434875	plus
Amuc_0372	AMUC_RS02075	197494	1.4851	0.272465	5.4506	5.02e-08	5.92e-06	349741	Akkermansia muciniphila ATCC BAA-835	34173815	AMUC_RS02075	Amuc_0372	glutamate decarboxylase	NC_010655.1	443237	444637	minus
Amuc_0687	AMUC_RS03735	613081	1.47595	0.240726	6.13126	8.72e-10	3.21e-07	349741	Akkermansia muciniphila ATCC BAA-835	34175490	AMUC_RS03735	Amuc_0687	autotransporter outer membrane beta-barrel domain-containing protein	NC_010655.1	809127	812282	plus
Amuc_1177	AMUC_RS06280	3504.95	1.44648	0.305729	4.73124	2.23e-06	9.85e-05	349741	Akkermansia muciniphila ATCC BAA-835	34174229	AMUC_RS06280	Amuc_1177	lipocalin family protein	NC_010655.1	1412216	1412719	plus
Amuc_1951	AMUC_RS10415	31196.9	1.44391	0.289117	4.9942	5.91e-07	3.62e-05	349741	Akkermansia muciniphila ATCC BAA-835	34175833	AMUC_RS10415	Amuc_1951	NADH:flavin oxidoreductase	NC_010655.1	2368924	2370060	plus
Amuc_0384	AMUC_RS02140	48611.9	1.42462	0.24398	5.8391	5.25e-09	1.16e-06	349741	Akkermansia muciniphila ATCC BAA-835	34175484	AMUC_RS02140	Amuc_0384	sugar O-acetyltransferase	NC_010655.1	461377	462018	minus
msrB	AMUC_RS07100	14816.9	1.42073	0.330671	4.2965	1.74e-05	0.000399748	349741	Akkermansia muciniphila ATCC BAA-835	34174519	msrB	Amuc_1329	peptide-methionine (R)-S-oxide reductase MsrB	NC_010655.1	1606275	1606721	minus
ilvC	AMUC_RS06290	106670	1.36583	0.225564	6.05517	1.4e-09	4.42e-07	349741	Akkermansia muciniphila ATCC BAA-835	34174594	ilvC	Amuc_1178	ketol-acid reductoisomerase	NC_010655.1	1413087	1414067	plus
Amuc_1826	AMUC_RS09750	3000.59	1.36457	0.365669	3.7317	0.000190193	0.00260599	349741	Akkermansia muciniphila ATCC BAA-835	34174402	AMUC_RS09750	Amuc_1826	DUF2062 domain-containing protein	NC_010655.1	2217234	2217773	plus
Amuc_0882	AMUC_RS11900	212200	1.36148	0.255715	5.32419	1.01e-07	9.32e-06	349741	Akkermansia muciniphila ATCC BAA-835	34174119	AMUC_RS11900	Amuc_0882	hypothetical protein	NC_010655.1	1052357	1052686	plus
Amuc_0883	AMUC_RS04775	73995.9	1.35192	0.255725	5.28661	1.25e-07	1.06e-05	349741	Akkermansia muciniphila ATCC BAA-835	34175541	AMUC_RS04775	Amuc_0883	hypothetical protein	NC_010655.1	1052742	1052909	plus
Amuc_0777	AMUC_RS04190	5665.4	1.32413	0.288286	4.5931	4.37e-06	0.000160566	349741	Akkermansia muciniphila ATCC BAA-835	34175808	AMUC_RS04190	Amuc_0777	SDR family oxidoreductase	NC_010655.1	914942	915841	plus
Amuc_1219	AMUC_RS06505	8550.98	1.2927	0.310368	4.16506	3.11e-05	0.000635805	349741	Akkermansia muciniphila ATCC BAA-835	34175111	AMUC_RS06505	Amuc_1219	hypothetical protein	NC_010655.1	1458428	1458898	minus
Amuc_2055	AMUC_RS10970	28514.7	1.27547	0.282645	4.51263	6.4e-06	0.000204702	349741	Akkermansia muciniphila ATCC BAA-835	34175780	AMUC_RS10970	Amuc_2055	rubrerythrin	NC_010655.1	2500653	2500997	minus
Amuc_1105	AMUC_RS05925	11116.1	1.27525	0.280278	4.54994	5.37e-06	0.000185397	349741	Akkermansia muciniphila ATCC BAA-835	34174514	AMUC_RS05925	Amuc_1105	DUF3313 family protein	NC_010655.1	1320336	1320995	minus
Amuc_0717	AMUC_RS03895	18574.1	1.2562	0.295	4.2583	2.06e-05	0.000458298	349741	Akkermansia muciniphila ATCC BAA-835	34174854	AMUC_RS03895	Amuc_0717	amino acid permease	NC_010655.1	845810	847114	minus
Amuc_0700	AMUC_RS03800	32078.3	1.24744	0.32019	3.89592	9.78e-05	0.00153056	349741	Akkermansia muciniphila ATCC BAA-835	34174873	AMUC_RS03800	Amuc_0700	hypothetical protein	NC_010655.1	824865	825284	minus
Amuc_1952	AMUC_RS10420	6418.96	1.23656	0.286208	4.3205	1.56e-05	0.000378999	349741	Akkermansia muciniphila ATCC BAA-835	34174990	AMUC_RS10420	Amuc_1952	TIGR02206 family membrane protein	NC_010655.1	2370204	2370896	minus
Amuc_1482	AMUC_RS12075	4164.86	1.23629	0.299427	4.12885	3.65e-05	0.000724553	349741	Akkermansia muciniphila ATCC BAA-835	34175087	AMUC_RS12075	Amuc_1482	DUF805 domain-containing protein	NC_010655.1	1772177	1773292	minus
Amuc_0905	AMUC_RS11920	7397.99	1.23519	0.30233	4.08557	4.4e-05	0.000825747	349741	Akkermansia muciniphila ATCC BAA-835	34173950	AMUC_RS11920	Amuc_0905	L,D-transpeptidase	NC_010655.1	1080489	1081052	plus
Amuc_1180	AMUC_RS06300	12128.4	1.22851	0.22551	5.44769	5.1e-08	5.92e-06	349741	Akkermansia muciniphila ATCC BAA-835	34175321	AMUC_RS06300	Amuc_1180	FadR family transcriptional regulator	NC_010655.1	1414971	1415666	plus
groL	AMUC_RS07520	197336	1.19685	0.263075	4.54945	5.38e-06	0.000185397	349741	Akkermansia muciniphila ATCC BAA-835	34174244	groL	Amuc_1408	chaperonin GroEL	NC_010655.1	1683315	1684970	plus
Amuc_0526	AMUC_RS02880	1274.85	1.18429	0.313323	3.77978	0.00015697	0.00227659	349741	Akkermansia muciniphila ATCC BAA-835	34175924	AMUC_RS02880	Amuc_0526	DoxX family protein	NC_010655.1	618416	618880	plus
dnaK	AMUC_RS07510	196714	1.18293	0.26419	4.47759	7.55e-06	0.000228121	349741	Akkermansia muciniphila ATCC BAA-835	34173936	dnaK	Amuc_1406	molecular chaperone DnaK	NC_010655.1	1680958	1682886	plus
Amuc_2003	AMUC_RS10685	3426.06	1.15815	0.293704	3.94327	8.04e-05	0.00129425	349741	Akkermansia muciniphila ATCC BAA-835	34174284	AMUC_RS10685	Amuc_2003	potassium channel family protein	NC_010655.1	2434966	2435793	plus
Amuc_1901	AMUC_RS10150	2249.24	1.15801	0.369206	3.13648	0.00170988	0.014677	349741	Akkermansia muciniphila ATCC BAA-835	34174814	AMUC_RS10150	Amuc_1901	metallophosphoesterase	NC_010655.1	2307191	2308048	minus
Amuc_1179	AMUC_RS06295	22752.1	1.15071	0.263178	4.37237	1.23e-05	0.000330645	349741	Akkermansia muciniphila ATCC BAA-835	34174351	AMUC_RS06295	Amuc_1179	ATP-binding cassette domain-containing protein	NC_010655.1	1414167	1414964	plus
Amuc_0895	AMUC_RS11910	12933.1	1.13029	0.240317	4.70331	2.56e-06	0.000110723	349741	Akkermansia muciniphila ATCC BAA-835	34173667	AMUC_RS11910	Amuc_0895	PepSY-like domain-containing protein	NC_010655.1	1067831	1068289	minus
Amuc_2133	AMUC_RS11385	95010.5	1.12727	0.328281	3.43386	0.00059506	0.00680156	349741	Akkermansia muciniphila ATCC BAA-835	34174469	AMUC_RS11385	Amuc_2133	hypothetical protein	NC_010655.1	2599949	2600839	plus
Amuc_0522	AMUC_RS02860	27624.9	1.11671	0.27172	4.10978	3.96e-05	0.000759688	349741	Akkermansia muciniphila ATCC BAA-835	34175977	AMUC_RS02860	Amuc_0522	HesA/MoeB/ThiF family protein	NC_010655.1	614418	615197	plus
cysK	AMUC_RS06960	83.9162	1.10066	0.296338	3.7142	0.000203851	0.00275887	349741	Akkermansia muciniphila ATCC BAA-835	34174862	cysK	Amuc_1301	cysteine synthase A	NC_010655.1	1577395	1578324	minus
Amuc_1025	AMUC_RS05495	19189	1.09777	0.222014	4.94462	7.63e-07	4.21e-05	349741	Akkermansia muciniphila ATCC BAA-835	34175915	AMUC_RS05495	Amuc_1025	Hsp33 family molecular chaperone HslO	NC_010655.1	1217203	1217976	minus
eno	AMUC_RS06320	199409	1.08224	0.224594	4.81863	1.45e-06	7.24e-05	349741	Akkermansia muciniphila ATCC BAA-835	34174344	eno	Amuc_1184	phosphopyruvate hydratase	NC_010655.1	1418697	1419986	minus
Amuc_0914	AMUC_RS04935	24490.7	1.08046	0.26115	4.1373	3.51e-05	0.000704751	349741	Akkermansia muciniphila ATCC BAA-835	34175274	AMUC_RS04935	Amuc_0914	cupin domain-containing protein	NC_010655.1	1090786	1091124	minus
Amuc_1785	AMUC_RS09520	12458.9	1.06667	0.21942	4.8613	1.17e-06	6.13e-05	349741	Akkermansia muciniphila ATCC BAA-835	34174982	AMUC_RS09520	Amuc_1785	hypothetical protein	NC_010655.1	2172530	2173147	minus
rsmA	AMUC_RS06025	31829.5	1.06456	0.221575	4.80451	1.55e-06	7.44e-05	349741	Akkermansia muciniphila ATCC BAA-835	34174692	rsmA	Amuc_1126	ribosomal RNA small subunit methyltransferase A	NC_010655.1	1349585	1350964	plus
Amuc_2146	AMUC_RS11450	15341.5	1.06173	0.271135	3.91586	9.01e-05	0.00142967	349741	Akkermansia muciniphila ATCC BAA-835	34174657	AMUC_RS11450	Amuc_2146	6-carboxytetrahydropterin synthase	NC_010655.1	2613654	2614106	plus
Amuc_0163	AMUC_RS00940	45084.4	1.05112	0.283552	3.70698	0.000209743	0.00282129	349741	Akkermansia muciniphila ATCC BAA-835	34175109	AMUC_RS00940	Amuc_0163	phage holin family protein	NC_010655.1	201103	201549	plus
uvrA	AMUC_RS11600	77740.2	1.04317	0.244863	4.2602	2.04e-05	0.000458298	349741	Akkermansia muciniphila ATCC BAA-835	34175459	uvrA	Amuc_2176	excinuclease ABC subunit UvrA	NC_010655.1	2653644	2659166	minus
Amuc_0224	AMUC_RS01245	14696.6	1.0371	0.238982	4.33967	1.43e-05	0.0003537	349741	Akkermansia muciniphila ATCC BAA-835	34174587	AMUC_RS01245	Amuc_0224	hypothetical protein	NC_010655.1	280656	281237	plus
Amuc_1900	AMUC_RS10145	415.725	1.03612	0.387475	2.67403	0.00749456	0.0436227	349741	Akkermansia muciniphila ATCC BAA-835	34174826	AMUC_RS10145	Amuc_1900	hypothetical protein	NC_010655.1	2306618	2307097	minus
Amuc_0580	AMUC_RS12320	1679.97	1.03544	0.27706	3.73726	0.000186037	0.00258538	349741	Akkermansia muciniphila ATCC BAA-835	34173689	AMUC_RS12320	Amuc_0580	hypothetical protein	NC_010655.1	681889	682032	minus
aroB	AMUC_RS06500	45647.1	1.03326	0.24052	4.29593	1.74e-05	0.000399748	349741	Akkermansia muciniphila ATCC BAA-835	34175441	aroB	Amuc_1218	3-dehydroquinate synthase	NC_010655.1	1457240	1458352	minus
Amuc_2039	AMUC_RS10880	26215.2	1.02748	0.242914	4.22982	2.34e-05	0.000505825	349741	Akkermansia muciniphila ATCC BAA-835	34174926	AMUC_RS10880	Amuc_2039	citramalate synthase	NC_010655.1	2475865	2477499	minus
Amuc_1950	AMUC_RS10410	3098.95	1.02589	0.251571	4.07793	4.54e-05	0.000835325	349741	Akkermansia muciniphila ATCC BAA-835	34174706	AMUC_RS10410	Amuc_1950	aminodeoxychorismate/anthranilate synthase component II	NC_010655.1	2368190	2368807	plus
clpB	AMUC_RS04500	84622.2	1.0245	0.304161	3.36827	0.000756406	0.00806102	349741	Akkermansia muciniphila ATCC BAA-835	34173928	clpB	Amuc_0836	ATP-dependent chaperone ClpB	NC_010655.1	986447	989029	plus
Amuc_1461	AMUC_RS07830	52102.8	1.00598	0.22808	4.41063	1.03e-05	0.000291499	349741	Akkermansia muciniphila ATCC BAA-835	34175611	AMUC_RS07830	Amuc_1461	16S rRNA (uracil(1498)-N(3))-methyltransferase	NC_010655.1	1751967	1752704	plus
Amuc_0521	AMUC_RS02855	28710.5	0.992316	0.288104	3.4443	0.000572546	0.00661276	349741	Akkermansia muciniphila ATCC BAA-835	34175958	AMUC_RS02855	Amuc_0521	DUF308 domain-containing protein	NC_010655.1	613855	614403	plus
Amuc_1729	AMUC_RS09240	9290.24	0.980303	0.297084	3.29975	0.000967719	0.00965967	349741	Akkermansia muciniphila ATCC BAA-835	34174887	AMUC_RS09240	Amuc_1729	hypothetical protein	NC_010655.1	2111042	2111488	minus
recA	AMUC_RS03605	11264.1	0.978433	0.242716	4.03118	5.55e-05	0.000971658	349741	Akkermansia muciniphila ATCC BAA-835	34175526	recA	Amuc_0663	recombinase RecA	NC_010655.1	780338	781378	plus
dnaJ	AMUC_RS07825	116028	0.972314	0.221835	4.38305	1.17e-05	0.000318718	349741	Akkermansia muciniphila ATCC BAA-835	34175125	dnaJ	Amuc_1460	molecular chaperone DnaJ	NC_010655.1	1750787	1751944	plus
Amuc_1127	AMUC_RS06030	18016.7	0.970905	0.223357	4.34688	1.38e-05	0.000350137	349741	Akkermansia muciniphila ATCC BAA-835	34174732	AMUC_RS06030	Amuc_1127	hypothetical protein	NC_010655.1	1350951	1351412	plus
Amuc_0155	AMUC_RS00900	77540.2	0.96887	0.242346	3.99788	6.39e-05	0.00108456	349741	Akkermansia muciniphila ATCC BAA-835	34175319	AMUC_RS00900	Amuc_0155	phospho-sugar mutase	NC_010655.1	190556	192490	minus
Amuc_0159	AMUC_RS00920	24880.3	0.967714	0.229483	4.21694	2.48e-05	0.000525283	349741	Akkermansia muciniphila ATCC BAA-835	34174861	AMUC_RS00920	Amuc_0159	ABC transporter permease	NC_010655.1	197930	198706	plus
Amuc_2163	AMUC_RS11535	86087.1	0.960729	0.219906	4.36881	1.25e-05	0.000332031	349741	Akkermansia muciniphila ATCC BAA-835	34174381	AMUC_RS11535	Amuc_2163	sel1 repeat family protein	NC_010655.1	2633224	2635986	plus
Amuc_0915	AMUC_RS04940	97128	0.947829	0.230048	4.12014	3.79e-05	0.000737442	349741	Akkermansia muciniphila ATCC BAA-835	34174413	AMUC_RS04940	Amuc_0915	VacB/RNase II family 3'-5' exoribonuclease	NC_010655.1	1091430	1093700	minus
Amuc_0055	AMUC_RS00325	18294.9	0.947788	0.232044	4.08451	4.42e-05	0.000825747	349741	Akkermansia muciniphila ATCC BAA-835	34175798	AMUC_RS00325	Amuc_0055	metal ABC transporter ATP-binding protein	NC_010655.1	74615	75421	plus
Amuc_1592	AMUC_RS08510	115510	0.947489	0.26472	3.57921	0.00034463	0.00424722	349741	Akkermansia muciniphila ATCC BAA-835	34174788	AMUC_RS08510	Amuc_1592	superoxide dismutase	NC_010655.1	1915359	1916003	minus
Amuc_1213	AMUC_RS06470	130686	0.9375	0.304751	3.07629	0.00209596	0.0169988	349741	Akkermansia muciniphila ATCC BAA-835	34174646	AMUC_RS06470	Amuc_1213	hypothetical protein	NC_010655.1	1450497	1450940	plus
Amuc_1017	AMUC_RS05455	6506.48	0.936433	0.35578	2.63205	0.00848706	0.0473986	349741	Akkermansia muciniphila ATCC BAA-835	34175712	AMUC_RS05455	Amuc_1017	alpha/beta fold hydrolase	NC_010655.1	1209881	1210585	minus
Amuc_2000	AMUC_RS10670	10408.1	0.935146	0.301681	3.09978	0.00193663	0.0161634	349741	Akkermansia muciniphila ATCC BAA-835	34175940	AMUC_RS10670	Amuc_2000	MFS transporter	NC_010655.1	2429606	2430790	minus
Amuc_0368	AMUC_RS02055	3213.24	0.934564	0.341998	2.73266	0.0062825	0.0383536	349741	Akkermansia muciniphila ATCC BAA-835	34175418	AMUC_RS02055	Amuc_0368	hypothetical protein	NC_010655.1	435594	436388	minus
Amuc_0236	AMUC_RS01325	7452.87	0.92279	0.229657	4.01812	5.87e-05	0.00101489	349741	Akkermansia muciniphila ATCC BAA-835	34174170	AMUC_RS01325	Amuc_0236	ion transporter	NC_010655.1	294621	295391	minus
prfA	AMUC_RS00240	23311.4	0.915996	0.230743	3.96977	7.19e-05	0.00118438	349741	Akkermansia muciniphila ATCC BAA-835	34174340	prfA	Amuc_0041	peptide chain release factor 1	NC_010655.1	57297	58373	plus
Amuc_2022	AMUC_RS10780	7800.14	0.911564	0.268236	3.39836	0.000677902	0.00740323	349741	Akkermansia muciniphila ATCC BAA-835	34174997	AMUC_RS10780	Amuc_2022	alkyl sulfatase-like protein	NC_010655.1	2455475	2456950	plus
Amuc_1312	AMUC_RS07015	90376.4	0.910657	0.220982	4.12095	3.77e-05	0.000737442	349741	Akkermansia muciniphila ATCC BAA-835	34174796	AMUC_RS07015	Amuc_1312	insulinase family protein	NC_010655.1	1589705	1592227	plus
Amuc_1320	AMUC_RS07060	10857.8	0.910071	0.220963	4.11866	3.81e-05	0.000737442	349741	Akkermansia muciniphila ATCC BAA-835	34174621	AMUC_RS07060	Amuc_1320	mechanosensitive ion channel	NC_010655.1	1597950	1598843	minus
thiD	AMUC_RS01240	17909	0.90547	0.223483	4.05163	5.09e-05	0.000897604	349741	Akkermansia muciniphila ATCC BAA-835	34173748	thiD	Amuc_0223	bifunctional hydroxymethylpyrimidine kinase/phosphomethylpyrimidine kinase	NC_010655.1	279869	280657	minus
Amuc_1267	AMUC_RS06795	21906.5	0.902712	0.259374	3.48035	0.00050075	0.00584474	349741	Akkermansia muciniphila ATCC BAA-835	34174088	AMUC_RS06795	Amuc_1267	hypothetical protein	NC_010655.1	1527967	1528656	minus
Amuc_1023	AMUC_RS05485	12524.1	0.90017	0.224923	4.00212	6.28e-05	0.00107354	349741	Akkermansia muciniphila ATCC BAA-835	34175173	AMUC_RS05485	Amuc_1023	hypothetical protein	NC_010655.1	1215461	1216519	minus
Amuc_1183	AMUC_RS06315	27228.4	0.896176	0.232431	3.85567	0.000115413	0.00174384	349741	Akkermansia muciniphila ATCC BAA-835	34174512	AMUC_RS06315	Amuc_1183	septum formation initiator family protein	NC_010655.1	1418300	1418668	minus
Amuc_1065	AMUC_RS05700	61001.9	0.895547	0.263292	3.40135	0.000670543	0.0073593	349741	Akkermansia muciniphila ATCC BAA-835	34175196	AMUC_RS05700	Amuc_1065	hypothetical protein	NC_010655.1	1272008	1272652	minus
secA	AMUC_RS11605	144258	0.894125	0.230754	3.8748	0.000106714	0.0016348	349741	Akkermansia muciniphila ATCC BAA-835	34174539	secA	Amuc_2177	preprotein translocase subunit SecA	NC_010655.1	2659383	2662736	plus
Amuc_2054	AMUC_RS10965	5209.61	0.893922	0.236593	3.77831	0.000157896	0.00227659	349741	Akkermansia muciniphila ATCC BAA-835	34174218	AMUC_RS10965	Amuc_2054	C-GCAxxG-C-C family protein	NC_010655.1	2500120	2500635	plus
Amuc_1781	AMUC_RS09500	75996.7	0.885098	0.302493	2.92601	0.00343342	0.0241985	349741	Akkermansia muciniphila ATCC BAA-835	34174098	AMUC_RS09500	Amuc_1781	MoxR family ATPase	NC_010655.1	2169362	2170345	minus
Amuc_0164	AMUC_RS00945	15273.8	0.884861	0.278974	3.17184	0.00151476	0.0133158	349741	Akkermansia muciniphila ATCC BAA-835	34175060	AMUC_RS00945	Amuc_0164	hypothetical protein	NC_010655.1	201549	201893	plus
Amuc_0059	AMUC_RS00345	248756	0.877747	0.224626	3.90759	9.32e-05	0.00146893	349741	Akkermansia muciniphila ATCC BAA-835	34173878	AMUC_RS00345	Amuc_0059	ATP-dependent Clp protease ATP-binding subunit	NC_010655.1	77975	80557	plus
Amuc_R0017	AMUC_RS01460	6870.05	0.876109	0.319209	2.74462	0.00605805	0.0373298	349741	Akkermansia muciniphila ATCC BAA-835	34174155	AMUC_RS01460	Amuc_R0017	tRNA-Ile	NC_010655.1	320128	320204	minus
Amuc_0432	AMUC_RS02390	8497.14	0.874297	0.22115	3.9534	7.7e-05	0.00124976	349741	Akkermansia muciniphila ATCC BAA-835	34175070	AMUC_RS02390	Amuc_0432	GNAT family N-acetyltransferase	NC_010655.1	516732	517247	plus
Amuc_0768	AMUC_RS04140	17462.1	0.87378	0.267298	3.26894	0.00107952	0.0104063	349741	Akkermansia muciniphila ATCC BAA-835	34175751	AMUC_RS04140	Amuc_0768	gamma carbonic anhydrase family protein	NC_010655.1	902506	903042	minus
cobA	AMUC_RS04850	30689.2	0.872058	0.231367	3.76916	0.000163798	0.00234635	349741	Akkermansia muciniphila ATCC BAA-835	34175525	cobA	Amuc_0896	uroporphyrinogen-III C-methyltransferase	NC_010655.1	1068430	1069950	plus
pyk	AMUC_RS02385	72568.4	0.871229	0.233805	3.7263	0.000194307	0.00264594	349741	Akkermansia muciniphila ATCC BAA-835	34174046	pyk	Amuc_0431	pyruvate kinase	NC_010655.1	515311	516732	plus
carB	AMUC_RS06700	32385.2	0.869861	0.280827	3.0975	0.00195159	0.016185	349741	Akkermansia muciniphila ATCC BAA-835	34173755	carB	Amuc_1251	carbamoyl-phosphate synthase large subunit	NC_010655.1	1501602	1504805	minus
Amuc_0140	AMUC_RS00815	29421.6	0.869448	0.265585	3.27371	0.00106147	0.010361	349741	Akkermansia muciniphila ATCC BAA-835	34174410	AMUC_RS00815	Amuc_0140	tyrosine--tRNA ligase	NC_010655.1	172287	173468	minus
Amuc_0016	AMUC_RS00085	385716	0.866841	0.2567	3.37687	0.000733163	0.00785125	349741	Akkermansia muciniphila ATCC BAA-835	34174118	AMUC_RS00085	Amuc_0016	hypothetical protein	NC_010655.1	20457	21065	plus
Amuc_R0018	AMUC_RS01465	6075.25	0.865681	0.311255	2.78126	0.00541481	0.0343249	349741	Akkermansia muciniphila ATCC BAA-835	34173920	AMUC_RS01465	Amuc_R0018	tRNA-Ala	NC_010655.1	320229	320304	minus
Amuc_0551	AMUC_RS03020	24017.8	0.863937	0.235056	3.67545	0.000237433	0.00308105	349741	Akkermansia muciniphila ATCC BAA-835	34174082	AMUC_RS03020	Amuc_0551	uracil-DNA glycosylase	NC_010655.1	651511	652485	plus
Amuc_2129	AMUC_RS11365	129795	0.852809	0.294567	2.89512	0.00379008	0.0262296	349741	Akkermansia muciniphila ATCC BAA-835	34175197	AMUC_RS11365	Amuc_2129	nickel-dependent hydrogenase large subunit	NC_010655.1	2595940	2597697	plus
Amuc_0214	AMUC_RS01195	5171.08	0.851896	0.224358	3.79704	0.000146433	0.00215355	349741	Akkermansia muciniphila ATCC BAA-835	34174881	AMUC_RS01195	Amuc_0214	ubiquinone-dependent pyruvate dehydrogenase	NC_010655.1	263935	265701	minus
menB	AMUC_RS01965	25769.4	0.850544	0.230306	3.6931	0.000221538	0.00293285	349741	Akkermansia muciniphila ATCC BAA-835	34173729	menB	Amuc_0351	1,4-dihydroxy-2-naphthoyl-CoA synthase	NC_010655.1	415130	415954	plus
Amuc_0058	AMUC_RS00340	59124.7	0.850371	0.23283	3.65233	0.00025987	0.00331372	349741	Akkermansia muciniphila ATCC BAA-835	34174568	AMUC_RS00340	Amuc_0058	protein arginine kinase	NC_010655.1	76891	77946	plus
Amuc_0699	AMUC_RS03795	12510.6	0.847392	0.274905	3.08249	0.00205276	0.0168679	349741	Akkermansia muciniphila ATCC BAA-835	34174953	AMUC_RS03795	Amuc_0699	hypothetical protein	NC_010655.1	824395	824868	plus
Amuc_2137	AMUC_RS11405	32116	0.843919	0.29321	2.87821	0.00399939	0.0272304	349741	Akkermansia muciniphila ATCC BAA-835	34175315	AMUC_RS11405	Amuc_2137	NAD(P)H-dependent oxidoreductase	NC_010655.1	2605088	2605735	minus
Amuc_0162	AMUC_RS00935	34266.3	0.83836	0.27223	3.0796	0.0020728	0.016928	349741	Akkermansia muciniphila ATCC BAA-835	34173901	AMUC_RS00935	Amuc_0162	DUF883 family protein	NC_010655.1	200707	201033	plus
Amuc_1848	AMUC_RS09875	2076.46	0.837735	0.283107	2.95907	0.00308567	0.0221726	349741	Akkermansia muciniphila ATCC BAA-835	34173869	AMUC_RS09875	Amuc_1848		NC_010655.1	2245674	2247875	minus
Amuc_0056	AMUC_RS00330	10034	0.828122	0.236251	3.50525	0.00045617	0.00547056	349741	Akkermansia muciniphila ATCC BAA-835	34175560	AMUC_RS00330	Amuc_0056	metal ABC transporter permease	NC_010655.1	75421	76281	plus
pdxA	AMUC_RS07915	14681	0.826022	0.254254	3.24881	0.00115888	0.0110671	349741	Akkermansia muciniphila ATCC BAA-835	34175618	pdxA	Amuc_1477	4-hydroxythreonine-4-phosphate dehydrogenase PdxA	NC_010655.1	1768113	1768982	minus
Amuc_0054	AMUC_RS00320	7294.98	0.821185	0.22631	3.62858	0.00028498	0.00357196	349741	Akkermansia muciniphila ATCC BAA-835	34175206	AMUC_RS00320	Amuc_0054	hypothetical protein	NC_010655.1	74190	74624	plus
leuC	AMUC_RS03620	157058	0.819819	0.235368	3.48314	0.000495572	0.00581507	349741	Akkermansia muciniphila ATCC BAA-835	34174938	leuC	Amuc_0666	3-isopropylmalate dehydratase large subunit	NC_010655.1	783434	784846	plus
Amuc_0552	AMUC_RS03025	24430.3	0.807333	0.243428	3.31652	0.000911467	0.00928173	349741	Akkermansia muciniphila ATCC BAA-835	34175832	AMUC_RS03025	Amuc_0552	indole-3-glycerol-phosphate synthase	NC_010655.1	652489	653274	plus
alr	AMUC_RS10720	19589.9	0.803778	0.242622	3.31288	0.000923394	0.00931945	349741	Akkermansia muciniphila ATCC BAA-835	34175292	alr	Amuc_2011	alanine racemase	NC_010655.1	2443943	2445049	plus
Amuc_1740	AMUC_RS09295	19316	0.80022	0.266958	2.99755	0.00272158	0.0200796	349741	Akkermansia muciniphila ATCC BAA-835	34174196	AMUC_RS09295	Amuc_1740	hypothetical protein	NC_010655.1	2121077	2121631	minus
Amuc_0065	AMUC_RS00385	44025.3	0.799922	0.247507	3.23192	0.0012296	0.0113494	349741	Akkermansia muciniphila ATCC BAA-835	34175695	AMUC_RS00385	Amuc_0065	2-isopropylmalate synthase	NC_010655.1	87991	89547	plus
Amuc_R0038	AMUC_RS06525	11471.3	0.79351	0.303983	2.61038	0.00904416	0.0498785	349741	Akkermansia muciniphila ATCC BAA-835	34174649	AMUC_RS06525	Amuc_R0038	tRNA-Ile	NC_010655.1	1461534	1461610	plus
Amuc_2130	AMUC_RS11370	73024.2	0.790987	0.279791	2.82707	0.00469762	0.0305692	349741	Akkermansia muciniphila ATCC BAA-835	34174863	AMUC_RS11370	Amuc_2130	cytochrome b/b6 domain-containing protein	NC_010655.1	2597694	2598866	plus
Amuc_0367	AMUC_RS02050	22941.3	0.786435	0.292723	2.68662	0.00721799	0.0422358	349741	Akkermansia muciniphila ATCC BAA-835	34174763	AMUC_RS02050	Amuc_0367	chloride channel protein	NC_010655.1	433636	435423	minus
Amuc_0946	AMUC_RS05100	64839.8	0.780827	0.257456	3.03286	0.00242252	0.0186718	349741	Akkermansia muciniphila ATCC BAA-835	34173945	AMUC_RS05100	Amuc_0946	DJ-1/PfpI family protein	NC_010655.1	1127105	1127668	minus
rpsK	AMUC_RS02420	22759.2	0.780451	0.292043	2.67238	0.00753149	0.0436795	349741	Akkermansia muciniphila ATCC BAA-835	34173942	rpsK	Amuc_0438	30S ribosomal protein S11	NC_010655.1	521803	522354	minus
Amuc_R0037	AMUC_RS06520	6955.94	0.777568	0.291805	2.66468	0.00770607	0.044118	349741	Akkermansia muciniphila ATCC BAA-835	34174935	AMUC_RS06520	Amuc_R0037	tRNA-Ala	NC_010655.1	1461434	1461509	plus
Amuc_0160	AMUC_RS00925	7781.27	0.775345	0.221382	3.5023	0.000461253	0.00547056	349741	Akkermansia muciniphila ATCC BAA-835	34173666	AMUC_RS00925	Amuc_0160	ATP-binding cassette domain-containing protein	NC_010655.1	198722	199540	plus
groES	AMUC_RS07515	13168.6	0.772981	0.270833	2.85409	0.00431598	0.0290276	349741	Akkermansia muciniphila ATCC BAA-835	34174134	groES	Amuc_1407	co-chaperone GroES	NC_010655.1	1682982	1683272	plus
pflB	AMUC_RS08255	35116	0.77267	0.239891	3.22092	0.00127781	0.0117452	349741	Akkermansia muciniphila ATCC BAA-835	34174913	pflB	Amuc_1543	formate C-acetyltransferase	NC_010655.1	1854516	1856783	minus
Amuc_0716	AMUC_RS03890	10476.9	0.768735	0.264181	2.90988	0.00361564	0.0254016	349741	Akkermansia muciniphila ATCC BAA-835	34174880	AMUC_RS03890	Amuc_0716	thiazole synthase	NC_010655.1	844986	845768	plus
Amuc_0098	AMUC_RS00585	19416.6	0.768455	0.245303	3.13267	0.00173223	0.0148112	349741	Akkermansia muciniphila ATCC BAA-835	34175158	AMUC_RS00585	Amuc_0098	RsmB/NOP family class I SAM-dependent RNA methyltransferase	NC_010655.1	124157	125125	plus
Amuc_2128	AMUC_RS11360	71591.3	0.765434	0.282587	2.70867	0.00675543	0.039953	349741	Akkermansia muciniphila ATCC BAA-835	34175447	AMUC_RS11360	Amuc_2128	hydrogenase small subunit	NC_010655.1	2594693	2595913	plus
Amuc_0913	AMUC_RS04930	22741	0.765406	0.253282	3.02195	0.00251151	0.0190392	349741	Akkermansia muciniphila ATCC BAA-835	34175508	AMUC_RS04930	Amuc_0913	cob(I)yrinic acid a,c-diamide adenosyltransferase	NC_010655.1	1090068	1090625	plus
Amuc_0667	AMUC_RS03625	21105	0.763109	0.238938	3.19375	0.00140437	0.0126969	349741	Akkermansia muciniphila ATCC BAA-835	34174198	AMUC_RS03625	Amuc_0667	3-isopropylmalate dehydratase small subunit	NC_010655.1	784866	785474	plus
Amuc_0668	AMUC_RS03630	32896.8	0.758236	0.229922	3.2978	0.000974448	0.00968303	349741	Akkermansia muciniphila ATCC BAA-835	34174053	AMUC_RS03630	Amuc_0668	hypothetical protein	NC_010655.1	785519	786640	plus
Amuc_0032	AMUC_RS00175	9236.74	0.758089	0.24295	3.12035	0.00180639	0.0152678	349741	Akkermansia muciniphila ATCC BAA-835	34174181	AMUC_RS00175	Amuc_0032	hypothetical protein	NC_010655.1	40350	41069	minus
Amuc_1624	AMUC_RS08675	24461.1	0.752873	0.244222	3.08274	0.00205104	0.0168679	349741	Akkermansia muciniphila ATCC BAA-835	34174618	AMUC_RS08675	Amuc_1624	hypothetical protein	NC_010655.1	1955744	1957180	minus
Amuc_2127	AMUC_RS11355	14540.9	0.751918	0.250145	3.00593	0.00264771	0.0196661	349741	Akkermansia muciniphila ATCC BAA-835	34174336	AMUC_RS11355	Amuc_2127	carbohydrate porin	NC_010655.1	2593123	2594607	plus
Amuc_1768	AMUC_RS12130	9979.2	0.750779	0.250798	2.99356	0.00275742	0.0202762	349741	Akkermansia muciniphila ATCC BAA-835	34173963	AMUC_RS12130	Amuc_1768	ApaG domain	NC_010655.1	2151229	2151606	plus
Amuc_1515	AMUC_RS08110	10812.3	0.750701	0.229829	3.26635	0.00108944	0.0104492	349741	Akkermansia muciniphila ATCC BAA-835	34175461	AMUC_RS08110	Amuc_1515	MFS transporter	NC_010655.1	1808657	1809907	plus
Amuc_1022	AMUC_RS05480	9909.04	0.750585	0.231421	3.24337	0.00118123	0.0111359	349741	Akkermansia muciniphila ATCC BAA-835	34175436	AMUC_RS05480	Amuc_1022	G-D-S-L family lipolytic protein	NC_010655.1	1214499	1215464	minus
Amuc_1202	AMUC_RS06415	7407.24	0.741115	0.242382	3.05763	0.00223094	0.017703	349741	Akkermansia muciniphila ATCC BAA-835	34174941	AMUC_RS06415	Amuc_1202	lipocalin family protein	NC_010655.1	1438464	1438829	minus
Amuc_0053	AMUC_RS00315	22241.6	0.73606	0.227482	3.23569	0.0012135	0.0112953	349741	Akkermansia muciniphila ATCC BAA-835	34173925	AMUC_RS00315	Amuc_0053	zinc ABC transporter substrate-binding protein	NC_010655.1	73261	74193	plus
Amuc_0097	AMUC_RS00580	24746.9	0.734651	0.231086	3.17913	0.00147719	0.0131398	349741	Akkermansia muciniphila ATCC BAA-835	34175628	AMUC_RS00580	Amuc_0097	ROK family protein	NC_010655.1	123193	124152	plus
Amuc_1427	AMUC_RS07635	23471.3	0.733178	0.238577	3.07313	0.00211828	0.0170545	349741	Akkermansia muciniphila ATCC BAA-835	34174231	AMUC_RS07635	Amuc_1427	histidinol-phosphatase	NC_010655.1	1713439	1714248	minus
Amuc_1759	AMUC_RS09390	24822.3	0.732788	0.219665	3.33594	0.000850125	0.00872267	349741	Akkermansia muciniphila ATCC BAA-835	34175323	AMUC_RS09390	Amuc_1759	dipeptidase	NC_010655.1	2141844	2143184	plus
Amuc_0884	AMUC_RS04780	25823.9	0.727467	0.246104	2.95593	0.00311727	0.0223269	349741	Akkermansia muciniphila ATCC BAA-835	34174380	AMUC_RS04780	Amuc_0884	UDP-2,3-diacylglucosamine diphosphatase LpxI	NC_010655.1	1053001	1053864	minus
Amuc_0523	AMUC_RS02865	52704.9	0.722479	0.238457	3.02981	0.00244704	0.0186788	349741	Akkermansia muciniphila ATCC BAA-835	34175226	AMUC_RS02865	Amuc_0523	KpsF/GutQ family sugar-phosphate isomerase	NC_010655.1	615234	616205	plus
clpX	AMUC_RS05625	49198.6	0.716894	0.22129	3.23962	0.0011969	0.0112356	349741	Akkermansia muciniphila ATCC BAA-835	34174142	clpX	Amuc_1050	ATP-dependent Clp protease ATP-binding subunit ClpX	NC_010655.1	1252607	1253977	minus
Amuc_1763	AMUC_RS09410	11320.5	0.709097	0.240257	2.95141	0.00316326	0.022583	349741	Akkermansia muciniphila ATCC BAA-835	34175408	AMUC_RS09410	Amuc_1763	YggS family pyridoxal phosphate-dependent enzyme	NC_010655.1	2146414	2147109	minus
Amuc_1784	AMUC_RS09515	7001.65	0.705951	0.247103	2.85691	0.00427791	0.0288595	349741	Akkermansia muciniphila ATCC BAA-835	34174988	AMUC_RS09515	Amuc_1784	hypothetical protein	NC_010655.1	2172201	2172533	minus
Amuc_0237	AMUC_RS01330	2885.21	0.70182	0.231549	3.03097	0.00243766	0.0186718	349741	Akkermansia muciniphila ATCC BAA-835	34175339	AMUC_RS01330	Amuc_0237	arsenate reductase family protein	NC_010655.1	295400	295759	minus
Amuc_0468	AMUC_RS02575	26631.9	0.70065	0.250943	2.79207	0.00523727	0.0333914	349741	Akkermansia muciniphila ATCC BAA-835	34175674	AMUC_RS02575	Amuc_0468	DeoR/GlpR transcriptional regulator	NC_010655.1	557272	558021	plus
Amuc_1616	AMUC_RS08625	10841.5	0.694864	0.225706	3.07863	0.00207955	0.016928	349741	Akkermansia muciniphila ATCC BAA-835	34174448	AMUC_RS08625	Amuc_1616	polysaccharide deacetylase family protein	NC_010655.1	1942800	1944266	minus
Amuc_0672	AMUC_RS03655	4781.84	0.691229	0.224287	3.08189	0.00205688	0.0168679	349741	Akkermansia muciniphila ATCC BAA-835	34175161	AMUC_RS03655	Amuc_0672	ABC transporter ATP-binding protein	NC_010655.1	791573	792358	minus
Amuc_0343	AMUC_RS01915	51891.1	0.685919	0.240899	2.84733	0.00440876	0.0292064	349741	Akkermansia muciniphila ATCC BAA-835	34175567	AMUC_RS01915	Amuc_0343	thioredoxin family protein	NC_010655.1	403485	405797	plus
Amuc_0361	AMUC_RS02020	19287	0.685655	0.227214	3.01766	0.00254732	0.0191788	349741	Akkermansia muciniphila ATCC BAA-835	34174163	AMUC_RS02020	Amuc_0361	ATP-binding cassette domain-containing protein	NC_010655.1	424204	427740	minus
Amuc_1761	AMUC_RS09400	5218.99	0.684687	0.227214	3.0134	0.00258337	0.0192531	349741	Akkermansia muciniphila ATCC BAA-835	34173906	AMUC_RS09400	Amuc_1761	5-formyltetrahydrofolate cyclo-ligase	NC_010655.1	2144037	2144627	plus
Amuc_0752	AMUC_RS04060	5785.38	0.683122	0.244247	2.79685	0.0051603	0.032996	349741	Akkermansia muciniphila ATCC BAA-835	34175015	AMUC_RS04060	Amuc_0752	metallophosphoesterase	NC_010655.1	885471	886322	plus
Amuc_1264	AMUC_RS06775	35659.9	0.677947	0.220593	3.07329	0.00211715	0.0170545	349741	Akkermansia muciniphila ATCC BAA-835	34175124	AMUC_RS06775	Amuc_1264	polyprenyl synthetase family protein	NC_010655.1	1524683	1525576	minus
Amuc_1103	AMUC_RS05915	29314.1	0.673819	0.22684	2.97046	0.00297358	0.0215781	349741	Akkermansia muciniphila ATCC BAA-835	34174791	AMUC_RS05915	Amuc_1103	M42 family metallopeptidase	NC_010655.1	1318190	1319269	plus
Amuc_1456	AMUC_RS07805	2491.52	0.673179	0.231552	2.90725	0.00364626	0.0255354	349741	Akkermansia muciniphila ATCC BAA-835	34175702	AMUC_RS07805	Amuc_1456	hypothetical protein	NC_010655.1	1748419	1748853	minus
Amuc_0099	AMUC_RS11665	4774.27	0.670949	0.235247	2.8521	0.00434308	0.0290329	349741	Akkermansia muciniphila ATCC BAA-835	34173851	AMUC_RS11665	Amuc_0099	metallophosphoesterase family protein	NC_010655.1	125132	125641	plus
recN	AMUC_RS04745	31529.2	0.66964	0.23163	2.89099	0.00384031	0.0263326	349741	Akkermansia muciniphila ATCC BAA-835	34174701	recN	Amuc_0877	DNA repair protein RecN	NC_010655.1	1047672	1049330	minus
Amuc_1500	AMUC_RS08035	21046.5	0.66715	0.236411	2.822	0.00477255	0.0308746	349741	Akkermansia muciniphila ATCC BAA-835	34175309	AMUC_RS08035	Amuc_1500	polysaccharide deacetylase family protein	NC_010655.1	1789901	1790863	plus
Amuc_0894	AMUC_RS04840	26013.8	0.663339	0.248993	2.66409	0.00771964	0.044118	349741	Akkermansia muciniphila ATCC BAA-835	34175678	AMUC_RS04840	Amuc_0894	zinc metallopeptidase	NC_010655.1	1066958	1067716	minus
Amuc_0519	AMUC_RS02845	8037.26	0.660446	0.223095	2.96039	0.00307255	0.0221504	349741	Akkermansia muciniphila ATCC BAA-835	34173967	AMUC_RS02845	Amuc_0519	alpha/beta hydrolase	NC_010655.1	611933	612808	minus
tkt	AMUC_RS02905	50245.4	0.659328	0.222522	2.96298	0.0030468	0.0220368	349741	Akkermansia muciniphila ATCC BAA-835	34175676	tkt	Amuc_0530	transketolase	NC_010655.1	622521	624524	plus
Amuc_0455	AMUC_RS02510	8345	0.655168	0.239207	2.73891	0.00616431	0.0378788	349741	Akkermansia muciniphila ATCC BAA-835	34174885	AMUC_RS02510	Amuc_0455	lipase	NC_010655.1	543375	544352	plus
Amuc_0218	AMUC_RS01215	41478.4	0.648236	0.233301	2.77854	0.00546043	0.0343638	349741	Akkermansia muciniphila ATCC BAA-835	34175222	AMUC_RS01215	Amuc_0218	calcium-translocating P-type ATPase, PMCA-type	NC_010655.1	270500	273256	plus
sufC	AMUC_RS02675	21368.5	0.64702	0.22358	2.8939	0.00380484	0.0262296	349741	Akkermansia muciniphila ATCC BAA-835	34173711	sufC	Amuc_0487	Fe-S cluster assembly ATPase SufC	NC_010655.1	574278	575036	plus
nadC	AMUC_RS06770	29864.8	0.645319	0.222047	2.90622	0.0036582	0.0255379	349741	Akkermansia muciniphila ATCC BAA-835	34175662	nadC	Amuc_1263	carboxylating nicotinate-nucleotide diphosphorylase	NC_010655.1	1523804	1524667	minus
Amuc_1454	AMUC_RS12415	33237.3	0.642526	0.231713	2.77294	0.00555532	0.0347168	349741	Akkermansia muciniphila ATCC BAA-835	34175397	AMUC_RS12415	Amuc_1454	polymer-forming cytoskeletal protein	NC_010655.1	1746559	1747077	minus
Amuc_1459	AMUC_RS07820	20120.4	0.642271	0.22375	2.87049	0.00409835	0.027733	349741	Akkermansia muciniphila ATCC BAA-835	34175358	AMUC_RS07820	Amuc_1459	nucleotide exchange factor GrpE	NC_010655.1	1750208	1750762	plus
Amuc_1216	AMUC_RS06490	23590.9	0.637477	0.234619	2.71707	0.00658624	0.0394817	349741	Akkermansia muciniphila ATCC BAA-835	34175318	AMUC_RS06490	Amuc_1216	Gfo/Idh/MocA family oxidoreductase	NC_010655.1	1455032	1456309	minus
Amuc_1051	AMUC_RS05630	25619.8	0.634209	0.233813	2.71247	0.0066784	0.0397517	349741	Akkermansia muciniphila ATCC BAA-835	34175584	AMUC_RS05630	Amuc_1051	ATP-dependent Clp protease proteolytic subunit	NC_010655.1	1254017	1254673	minus
Amuc_0418	AMUC_RS02310	10517.9	0.624585	0.230294	2.71212	0.00668536	0.0397517	349741	Akkermansia muciniphila ATCC BAA-835	34173992	AMUC_RS02310	Amuc_0418	ankyrin repeat domain-containing protein	NC_010655.1	498523	499581	plus
Amuc_1649	AMUC_RS08805	2999.58	0.611191	0.221678	2.75712	0.00583132	0.0361345	349741	Akkermansia muciniphila ATCC BAA-835	34175882	AMUC_RS08805	Amuc_1649	beta-phosphoglucomutase family hydrolase	NC_010655.1	1991115	1991723	plus
gatA	AMUC_RS09505	21518.2	0.604194	0.22463	2.68973	0.00715097	0.0419549	349741	Akkermansia muciniphila ATCC BAA-835	34175273	gatA	Amuc_1782	Asp-tRNA(Asn)/Glu-tRNA(Gln) amidotransferase subunit GatA	NC_010655.1	2170400	2171812	minus
Amuc_1422	AMUC_RS07610	26366.4	0.599365	0.224862	2.66547	0.00768802	0.044118	349741	Akkermansia muciniphila ATCC BAA-835	34173834	AMUC_RS07610	Amuc_1422	DEAD/DEAH box helicase	NC_010655.1	1704722	1707412	minus
Amuc_0453	AMUC_RS02500	2845.12	0.57869	0.221533	2.61221	0.0089959	0.0497367	349741	Akkermansia muciniphila ATCC BAA-835	34174143	AMUC_RS02500	Amuc_0453	hypothetical protein	NC_010655.1	541028	541804	plus
Amuc_1414	AMUC_RS07560	9811.63	-0.588266	0.223165	-2.63601	0.00838863	0.0469678	349741	Akkermansia muciniphila ATCC BAA-835	34175935	AMUC_RS07560	Amuc_1414	polysaccharide export protein	NC_010655.1	1692808	1693413	plus
tsaA	AMUC_RS00640	4157.87	-0.600338	0.222465	-2.69857	0.00696378	0.0409656	349741	Akkermansia muciniphila ATCC BAA-835	34175268	tsaA	Amuc_0110	tRNA (N6-threonylcarbamoyladenosine(37)-N6)-methyltransferase TrmO	NC_010655.1	138287	138985	minus
Amuc_1413	AMUC_RS07555	46298.5	-0.604006	0.229098	-2.63645	0.00837782	0.0469678	349741	Akkermansia muciniphila ATCC BAA-835	34175964	AMUC_RS07555	Amuc_1413	polysaccharide biosynthesis tyrosine autokinase	NC_010655.1	1690589	1692796	plus
miaA	AMUC_RS03500	3330.32	-0.626481	0.239605	-2.61465	0.00893202	0.0495076	349741	Akkermansia muciniphila ATCC BAA-835	34175465	miaA	Amuc_0642	tRNA (adenosine(37)-N6)-dimethylallyltransferase MiaA	NC_010655.1	754979	755863	plus
Amuc_1524	AMUC_RS08150	18267.4	-0.630536	0.222231	-2.83729	0.00454978	0.0296947	349741	Akkermansia muciniphila ATCC BAA-835	34175575	AMUC_RS08150	Amuc_1524	type II secretion system protein	NC_010655.1	1824073	1824858	plus
Amuc_1473	AMUC_RS07890	34632.3	-0.632209	0.236698	-2.67095	0.00756373	0.0436795	349741	Akkermansia muciniphila ATCC BAA-835	34173676	AMUC_RS07890	Amuc_1473	hypothetical protein	NC_010655.1	1764226	1765452	plus
Amuc_0217	AMUC_RS01210	2622.8	-0.632553	0.233387	-2.71032	0.0067218	0.039861	349741	Akkermansia muciniphila ATCC BAA-835	34174634	AMUC_RS01210	Amuc_0217	hypothetical protein	NC_010655.1	269680	270333	minus
Amuc_1145	AMUC_RS06115	6590.08	-0.63328	0.222565	-2.84537	0.00443603	0.0292991	349741	Akkermansia muciniphila ATCC BAA-835	34175936	AMUC_RS06115	Amuc_1145	DUF2778 domain-containing protein	NC_010655.1	1372509	1374116	plus
Amuc_1230	AMUC_RS06585	41082.5	-0.638756	0.224287	-2.84794	0.00440038	0.0292064	349741	Akkermansia muciniphila ATCC BAA-835	34174510	AMUC_RS06585	Amuc_1230	hypothetical protein	NC_010655.1	1478807	1479622	plus
Amuc_2018	AMUC_RS10760	1172.54	-0.641161	0.240863	-2.66193	0.0077694	0.0442876	349741	Akkermansia muciniphila ATCC BAA-835	34174610	AMUC_RS10760	Amuc_2018	beta-N-acetylhexosaminidase	NC_010655.1	2450608	2452089	plus
Amuc_0490	AMUC_RS02690	3085.71	-0.642253	0.23335	-2.75231	0.00591758	0.0365663	349741	Akkermansia muciniphila ATCC BAA-835	34174817	AMUC_RS02690	Amuc_0490	YfhO family protein	NC_010655.1	577803	580061	minus
Amuc_1852	AMUC_RS09900	6292.76	-0.646553	0.227642	-2.84021	0.00450832	0.0295114	349741	Akkermansia muciniphila ATCC BAA-835	34173721	AMUC_RS09900	Amuc_1852	ABC transporter ATP-binding protein	NC_010655.1	2251566	2252543	minus
Amuc_1643	AMUC_RS08775	3634.26	-0.646587	0.229908	-2.81237	0.00491774	0.0316284	349741	Akkermansia muciniphila ATCC BAA-835	34174790	AMUC_RS08775	Amuc_1643	diacylglycerol kinase catalytic subunit	NC_010655.1	1985918	1986775	minus
Amuc_1115	AMUC_RS05970	522.981	-0.649032	0.238807	-2.71781	0.00657154	0.0394817	349741	Akkermansia muciniphila ATCC BAA-835	34174149	AMUC_RS05970	Amuc_1115	tyrosine-type recombinase/integrase	NC_010655.1	1333207	1334292	plus
Amuc_0356	AMUC_RS01990	16150	-0.651468	0.234501	-2.77811	0.00546767	0.0343638	349741	Akkermansia muciniphila ATCC BAA-835	34174058	AMUC_RS01990	Amuc_0356	hypothetical protein	NC_010655.1	419947	420429	plus
Amuc_0362	AMUC_RS02025	41519.2	-0.654112	0.246244	-2.65636	0.0078989	0.0449097	349741	Akkermansia muciniphila ATCC BAA-835	34174748	AMUC_RS02025	Amuc_0362	hypothetical protein	NC_010655.1	427932	428354	plus
Amuc_0136	AMUC_RS00795	11892.8	-0.654547	0.24395	-2.68312	0.00729377	0.0425663	349741	Akkermansia muciniphila ATCC BAA-835	34174318	AMUC_RS00795	Amuc_0136	hypothetical protein	NC_010655.1	167190	169436	plus
Amuc_0022	AMUC_RS00120	2225.92	-0.656557	0.240315	-2.73207	0.00629375	0.0383536	349741	Akkermansia muciniphila ATCC BAA-835	34173730	AMUC_RS00120	Amuc_0022	G-D-S-L family lipolytic protein	NC_010655.1	28275	28985	plus
Amuc_0940	AMUC_RS05065	7958.94	-0.657065	0.2401	-2.73663	0.00620713	0.0380359	349741	Akkermansia muciniphila ATCC BAA-835	34174955	AMUC_RS05065	Amuc_0940	SGNH/GDSL hydrolase family protein	NC_010655.1	1119855	1121204	minus
Amuc_1009	AMUC_RS12775	1988.5	-0.660811	0.234397	-2.81919	0.00481447	0.0310547	349741	Akkermansia muciniphila ATCC BAA-835	51535399	AMUC_RS12775	Amuc_1009	hypothetical protein	NC_010655.1	1204546	1205757	plus
Amuc_0479	AMUC_RS02630	328.113	-0.665198	0.240622	-2.7645	0.00570106	0.0355269	349741	Akkermansia muciniphila ATCC BAA-835	34174768	AMUC_RS02630	Amuc_0479	hypothetical protein	NC_010655.1	567156	568616	minus
Amuc_0632	AMUC_RS11825	5113.9	-0.665616	0.23026	-2.89072	0.00384365	0.0263326	349741	Akkermansia muciniphila ATCC BAA-835	34175756	AMUC_RS11825	Amuc_0632	glycosyltransferase family 2 protein	NC_010655.1	742967	744031	minus
Amuc_0497	AMUC_RS02730	668.393	-0.667515	0.234025	-2.85232	0.00434013	0.0290329	349741	Akkermansia muciniphila ATCC BAA-835	34175861	AMUC_RS02730	Amuc_0497	hypothetical protein	NC_010655.1	588959	589303	minus
Amuc_0216	AMUC_RS01205	27915.8	-0.675714	0.230838	-2.92722	0.00342003	0.0241814	349741	Akkermansia muciniphila ATCC BAA-835	34175970	AMUC_RS01205	Amuc_0216	hypothetical protein	NC_010655.1	267032	269569	plus
Amuc_1841	AMUC_RS12150	9633.87	-0.677351	0.248722	-2.72332	0.00646291	0.0390608	349741	Akkermansia muciniphila ATCC BAA-835	34175377	AMUC_RS12150	Amuc_1841	thioredoxin fold domain-containing protein	NC_010655.1	2238177	2239082	plus
Amuc_2094	AMUC_RS12235	6183.05	-0.679388	0.238334	-2.85058	0.00436399	0.0290845	349741	Akkermansia muciniphila ATCC BAA-835	34173881	AMUC_RS12235	Amuc_2094	glycosyltransferase	NC_010655.1	2545392	2546396	plus
nrdR	AMUC_RS04545	3744.74	-0.68056	0.235961	-2.88421	0.00392397	0.0267996	349741	Akkermansia muciniphila ATCC BAA-835	34174782	nrdR	Amuc_0838	transcriptional repressor NrdR	NC_010655.1	997516	998007	plus
Amuc_2087	AMUC_RS11140	4157.69	-0.683224	0.232874	-2.93388	0.00334753	0.0237448	349741	Akkermansia muciniphila ATCC BAA-835	34174550	AMUC_RS11140	Amuc_2087	alpha-1,2-fucosyltransferase	NC_010655.1	2538156	2538986	plus
Amuc_1661	AMUC_RS08865	19532.7	-0.688071	0.247642	-2.77849	0.00546114	0.0343638	349741	Akkermansia muciniphila ATCC BAA-835	34175881	AMUC_RS08865	Amuc_1661	hypothetical protein	NC_010655.1	2008501	2009148	minus
Amuc_0060	AMUC_RS00350	1248.43	-0.689221	0.234119	-2.94389	0.00324119	0.0230647	349741	Akkermansia muciniphila ATCC BAA-835	34175521	AMUC_RS00350	Amuc_0060	alpha-N-acetylglucosaminidase	NC_010655.1	80688	83234	plus
Amuc_0783	AMUC_RS04220	722.668	-0.690598	0.229141	-3.01386	0.00257944	0.0192531	349741	Akkermansia muciniphila ATCC BAA-835	34174437	AMUC_RS04220	Amuc_0783	DUF3440 domain-containing protein	NC_010655.1	918736	920124	minus
cas2	AMUC_RS10705	592.015	-0.693295	0.245361	-2.82562	0.00471897	0.0306178	349741	Akkermansia muciniphila ATCC BAA-835	34175783	cas2	Amuc_2008	CRISPR-associated endonuclease Cas2	NC_010655.1	2439026	2439337	minus
Amuc_0861	AMUC_RS04660	3622.07	-0.701848	0.257716	-2.72333	0.00646271	0.0390608	349741	Akkermansia muciniphila ATCC BAA-835	34174333	AMUC_RS04660	Amuc_0861	hypothetical protein	NC_010655.1	1027061	1027255	minus
Amuc_0745	AMUC_RS11850	13092.8	-0.703546	0.229175	-3.06991	0.00214124	0.0171271	349741	Akkermansia muciniphila ATCC BAA-835	34173789	AMUC_RS11850	Amuc_0745	prepilin-type N-terminal cleavage/methylation domain-containing protein	NC_010655.1	880605	881246	minus
Amuc_0908	AMUC_RS04905	2666.29	-0.705109	0.243579	-2.89479	0.0037941	0.0262296	349741	Akkermansia muciniphila ATCC BAA-835	34174847	AMUC_RS04905	Amuc_0908	hypothetical protein	NC_010655.1	1083348	1085591	plus
Amuc_0641	AMUC_RS03495	814.593	-0.709107	0.259753	-2.72993	0.0063347	0.0384968	349741	Akkermansia muciniphila ATCC BAA-835	34173849	AMUC_RS03495	Amuc_0641	hypothetical protein	NC_010655.1	754155	754895	plus
Amuc_0149	AMUC_RS00865	1011.05	-0.709358	0.228398	-3.10581	0.00189762	0.0159169	349741	Akkermansia muciniphila ATCC BAA-835	34174617	AMUC_RS00865	Amuc_0149	metallophosphoesterase	NC_010655.1	183519	184478	plus
Amuc_1070	AMUC_RS05730	1244.43	-0.709777	0.235156	-3.01833	0.00254174	0.0191788	349741	Akkermansia muciniphila ATCC BAA-835	34173677	AMUC_RS05730	Amuc_1070	glycosyltransferase	NC_010655.1	1277393	1278406	minus
Amuc_0498	AMUC_RS02735	630.31	-0.719188	0.253215	-2.84023	0.00450813	0.0295114	349741	Akkermansia muciniphila ATCC BAA-835	34175846	AMUC_RS02735	Amuc_0498	hypothetical protein	NC_010655.1	589296	589634	minus
Amuc_0167	AMUC_RS00960	27640.5	-0.719745	0.271859	-2.64749	0.0081092	0.0457575	349741	Akkermansia muciniphila ATCC BAA-835	34174227	AMUC_RS00960	Amuc_0167	peptidylprolyl isomerase	NC_010655.1	204502	205575	plus
Amuc_0981	AMUC_RS05270	1553.52	-0.719899	0.265283	-2.7137	0.00665362	0.0397517	349741	Akkermansia muciniphila ATCC BAA-835	34175865	AMUC_RS05270	Amuc_0981	hypothetical protein	NC_010655.1	1169390	1169812	minus
Amuc_1905	AMUC_RS10170	3372.55	-0.723342	0.237897	-3.04057	0.0023613	0.0183416	349741	Akkermansia muciniphila ATCC BAA-835	34175276	AMUC_RS10170	Amuc_1905	DNA adenine methylase	NC_010655.1	2310879	2311973	plus
Amuc_1910	AMUC_RS10195	11428	-0.724394	0.2756	-2.62842	0.00857815	0.0477864	349741	Akkermansia muciniphila ATCC BAA-835	34173757	AMUC_RS10195	Amuc_1910	hypothetical protein	NC_010655.1	2316556	2317836	plus
Amuc_0565	AMUC_RS11815	5598.2	-0.728396	0.233009	-3.12605	0.00177173	0.0150786	349741	Akkermansia muciniphila ATCC BAA-835	34174599	AMUC_RS11815	Amuc_0565	arylsulfatase	NC_010655.1	664189	665817	plus
Amuc_1851	AMUC_RS09895	5031.63	-0.728802	0.232204	-3.13863	0.00169741	0.0146269	349741	Akkermansia muciniphila ATCC BAA-835	34175644	AMUC_RS09895	Amuc_1851	ATP-binding cassette domain-containing protein	NC_010655.1	2250540	2251511	minus
Amuc_0491	AMUC_RS02700	6929.5	-0.73172	0.276387	-2.64745	0.00811025	0.0457575	349741	Akkermansia muciniphila ATCC BAA-835	34175127	AMUC_RS02700	Amuc_0491	arylsulfatase	NC_010655.1	580886	582388	plus
Amuc_1169	AMUC_RS06240	2832.8	-0.73334	0.224349	-3.26874	0.00108026	0.0104063	349741	Akkermansia muciniphila ATCC BAA-835	34173811	AMUC_RS06240	Amuc_1169	hypothetical protein	NC_010655.1	1403809	1405392	minus
Amuc_1527	AMUC_RS08165	9366.75	-0.741984	0.257894	-2.87709	0.00401366	0.0272435	349741	Akkermansia muciniphila ATCC BAA-835	34174521	AMUC_RS08165	Amuc_1527	aldo/keto reductase	NC_010655.1	1826814	1827803	plus
Amuc_1677	AMUC_RS08955	784.281	-0.747213	0.246487	-3.03145	0.00243386	0.0186718	349741	Akkermansia muciniphila ATCC BAA-835	34174889	AMUC_RS08955	Amuc_1677	DEAD/DEAH box helicase family protein	NC_010655.1	2033115	2036447	plus
Amuc_1153	AMUC_RS06150	115.929	-0.747781	0.279903	-2.67157	0.00754962	0.0436795	349741	Akkermansia muciniphila ATCC BAA-835	34174984	AMUC_RS06150	Amuc_1153	K(+)-transporting ATPase subunit C	NC_010655.1	1383787	1384371	plus
Amuc_0045	AMUC_RS00260	1660.69	-0.748877	0.226087	-3.31234	0.000925186	0.00931945	349741	Akkermansia muciniphila ATCC BAA-835	34173706	AMUC_RS00260	Amuc_0045	hypothetical protein	NC_010655.1	62461	63216	minus
Amuc_2107	AMUC_RS11250	57282.3	-0.754488	0.23061	-3.2717	0.00106903	0.0103889	349741	Akkermansia muciniphila ATCC BAA-835	34175100	AMUC_RS11250	Amuc_2107	hypothetical protein	NC_010655.1	2563628	2568004	plus
Amuc_1670	AMUC_RS08910	2564.23	-0.755339	0.238144	-3.17178	0.00151508	0.0133158	349741	Akkermansia muciniphila ATCC BAA-835	34175181	AMUC_RS08910	Amuc_1670	hypothetical protein	NC_010655.1	2023579	2024574	minus
Amuc_1167	AMUC_RS06230	1965.32	-0.756155	0.225999	-3.34583	0.000820373	0.00845674	349741	Akkermansia muciniphila ATCC BAA-835	34174871	AMUC_RS06230	Amuc_1167	hypothetical protein	NC_010655.1	1401354	1402802	minus
Amuc_0755	AMUC_RS04075	7275.13	-0.759611	0.249074	-3.04974	0.00229042	0.0180452	349741	Akkermansia muciniphila ATCC BAA-835	34175107	AMUC_RS04075	Amuc_0755	glycosyltransferase family 9 protein	NC_010655.1	888455	889429	minus
Amuc_0589	AMUC_RS03220	21783.1	-0.763871	0.243315	-3.13943	0.00169275	0.0146269	349741	Akkermansia muciniphila ATCC BAA-835	34175413	AMUC_RS03220	Amuc_0589	serine/threonine protein kinase	NC_010655.1	696356	698938	minus
cobT	AMUC_RS08975	4231	-0.765424	0.240401	-3.18395	0.0014528	0.0129752	349741	Akkermansia muciniphila ATCC BAA-835	34175110	cobT	Amuc_1681	nicotinate-nucleotide--dimethylbenzimidazole phosphoribosyltransferase	NC_010655.1	2038717	2039757	minus
kdpC	AMUC_RS04480	10600.6	-0.765677	0.274606	-2.78827	0.005299	0.0336876	349741	Akkermansia muciniphila ATCC BAA-835	34174717	kdpC	Amuc_0832	potassium-transporting ATPase subunit KdpC	NC_010655.1	983786	984361	plus
Amuc_2021	AMUC_RS10775	831.088	-0.766329	0.255201	-3.00284	0.0026747	0.0198	349741	Akkermansia muciniphila ATCC BAA-835	34175000	AMUC_RS10775	Amuc_2021	NUDIX domain-containing protein	NC_010655.1	2454651	2455127	minus
Amuc_0377	AMUC_RS11770	7601.19	-0.76692	0.228453	-3.35702	0.000787885	0.00823732	349741	Akkermansia muciniphila ATCC BAA-835	34174078	AMUC_RS11770	Amuc_0377	TetR/AcrR family transcriptional regulator	NC_010655.1	451218	451892	minus
Amuc_1293	AMUC_RS06920	1222.89	-0.768523	0.24403	-3.1493	0.00163661	0.0142702	349741	Akkermansia muciniphila ATCC BAA-835	34174105	AMUC_RS06920	Amuc_1293	hypothetical protein	NC_010655.1	1569066	1569449	plus
Amuc_0524	AMUC_RS02870	12146.1	-0.768872	0.233673	-3.29038	0.00100054	0.00985353	349741	Akkermansia muciniphila ATCC BAA-835	34175932	AMUC_RS02870	Amuc_0524	hypothetical protein	NC_010655.1	616320	617105	plus
Amuc_2044	AMUC_RS10905	315.271	-0.770734	0.253294	-3.04284	0.00234357	0.0183359	349741	Akkermansia muciniphila ATCC BAA-835	34175034	AMUC_RS10905	Amuc_2044	PEP-CTERM sorting domain-containing protein	NC_010655.1	2486695	2487450	plus
hprK	AMUC_RS09385	2135.87	-0.771184	0.243001	-3.17358	0.00150569	0.0133158	349741	Akkermansia muciniphila ATCC BAA-835	34174234	hprK	Amuc_1758	HPr(Ser) kinase/phosphatase	NC_010655.1	2140726	2141688	minus
Amuc_1451	AMUC_RS07780	941.68	-0.775379	0.255538	-3.0343	0.00241095	0.0186616	349741	Akkermansia muciniphila ATCC BAA-835	34174855	AMUC_RS07780	Amuc_1451	PEP-CTERM sorting domain-containing protein	NC_010655.1	1742144	1743169	minus
Amuc_1530	AMUC_RS08180	2101.53	-0.776031	0.250412	-3.09901	0.00194166	0.0161634	349741	Akkermansia muciniphila ATCC BAA-835	34175696	AMUC_RS08180	Amuc_1530	hypothetical protein	NC_010655.1	1831435	1832352	plus
Amuc_1685	AMUC_RS09000	5818.78	-0.776228	0.260271	-2.98238	0.00286016	0.0209618	349741	Akkermansia muciniphila ATCC BAA-835	34174014	AMUC_RS09000	Amuc_1685	ABC transporter substrate-binding protein	NC_010655.1	2045998	2048115	plus
Amuc_1699	AMUC_RS09070	2574.88	-0.77817	0.25749	-3.02214	0.00250993	0.0190392	349741	Akkermansia muciniphila ATCC BAA-835	34175681	AMUC_RS09070	Amuc_1699	phosphotransferase	NC_010655.1	2064530	2065468	minus
Amuc_1853	AMUC_RS09905	8152.99	-0.778589	0.249974	-3.11468	0.00184145	0.0155048	349741	Akkermansia muciniphila ATCC BAA-835	34175610	AMUC_RS09905	Amuc_1853	ABC transporter substrate-binding protein	NC_010655.1	2252547	2254796	minus
Amuc_0814	AMUC_RS11880	767.617	-0.780586	0.254303	-3.06951	0.00214409	0.0171271	349741	Akkermansia muciniphila ATCC BAA-835	34174165	AMUC_RS11880	Amuc_0814	transferase hexapeptide repeat containing protein	NC_010655.1	958955	959764	plus
Amuc_0857	AMUC_RS04640	7123.49	-0.781563	0.237097	-3.29639	0.000979358	0.00968818	349741	Akkermansia muciniphila ATCC BAA-835	34173838	AMUC_RS04640	Amuc_0857	response regulator	NC_010655.1	1022488	1022967	minus
Amuc_1679	AMUC_RS08965	1502.61	-0.781929	0.228538	-3.42144	0.000622904	0.00699178	349741	Akkermansia muciniphila ATCC BAA-835	34174908	AMUC_RS08965	Amuc_1679	TIM barrel protein	NC_010655.1	2037145	2037960	minus
Amuc_1114	AMUC_RS05965	5855.33	-0.78464	0.223972	-3.50329	0.00045955	0.00547056	349741	Akkermansia muciniphila ATCC BAA-835	34174547	AMUC_RS05965	Amuc_1114	autotransporter outer membrane beta-barrel domain-containing protein	NC_010655.1	1328818	1332894	minus
Amuc_0260	AMUC_RS01480	11648.2	-0.794685	0.23004	-3.45456	0.0005512	0.00639973	349741	Akkermansia muciniphila ATCC BAA-835	34175709	AMUC_RS01480	Amuc_0260	redoxin domain-containing protein	NC_010655.1	322549	324681	minus
Amuc_0606	AMUC_RS03305	4049.15	-0.802132	0.236384	-3.39334	0.000690447	0.0074663	349741	Akkermansia muciniphila ATCC BAA-835	34174049	AMUC_RS03305	Amuc_0606	hypothetical protein	NC_010655.1	715155	715457	minus
Amuc_1395	AMUC_RS07440	258.375	-0.803655	0.254476	-3.15807	0.00158815	0.0139026	349741	Akkermansia muciniphila ATCC BAA-835	34174158	AMUC_RS07440	Amuc_1395	hypothetical protein	NC_010655.1	1666659	1667210	plus
Amuc_0583	AMUC_RS03190	585.385	-0.804802	0.26227	-3.06861	0.00215059	0.0171271	349741	Akkermansia muciniphila ATCC BAA-835	34174353	AMUC_RS03190	Amuc_0583	YdeI/OmpD-associated family protein	NC_010655.1	684180	684749	plus
Amuc_0825	AMUC_RS04445	3484.34	-0.806187	0.286882	-2.81017	0.00495152	0.0317531	349741	Akkermansia muciniphila ATCC BAA-835	34174777	AMUC_RS04445	Amuc_0825	PEP-CTERM sorting domain-containing protein	NC_010655.1	973336	974019	minus
Amuc_0858	AMUC_RS04645	11582	-0.81496	0.240783	-3.38463	0.000712738	0.00766976	349741	Akkermansia muciniphila ATCC BAA-835	34175012	AMUC_RS04645	Amuc_0858	cyclic nucleotide-binding domain-containing protein	NC_010655.1	1022954	1024396	minus
Amuc_0014	AMUC_RS00075	228.238	-0.815577	0.248741	-3.27882	0.00104244	0.0102205	349741	Akkermansia muciniphila ATCC BAA-835	34174690	AMUC_RS00075	Amuc_0014	hypothetical protein	NC_010655.1	17295	18533	minus
Amuc_2086	AMUC_RS11135	2710.75	-0.815895	0.25138	-3.24567	0.00117175	0.0111114	349741	Akkermansia muciniphila ATCC BAA-835	34173962	AMUC_RS11135	Amuc_2086	O-antigen ligase family protein	NC_010655.1	2537027	2538166	plus
Amuc_0083	AMUC_RS00495	3502	-0.818994	0.268067	-3.05519	0.00224918	0.0177839	349741	Akkermansia muciniphila ATCC BAA-835	34175639	AMUC_RS00495	Amuc_0083	hypothetical protein	NC_010655.1	109564	110103	minus
Amuc_0174	AMUC_RS01000	17620.5	-0.824597	0.248669	-3.31604	0.000913026	0.00928173	349741	Akkermansia muciniphila ATCC BAA-835	34175934	AMUC_RS01000	Amuc_0174	hypothetical protein	NC_010655.1	219362	220174	plus
Amuc_0567	AMUC_RS03105	563.941	-0.828803	0.25036	-3.31044	0.000931481	0.00934022	349741	Akkermansia muciniphila ATCC BAA-835	34174242	AMUC_RS03105	Amuc_0567	hypothetical protein	NC_010655.1	666399	667289	plus
Amuc_0359	AMUC_RS02005	7159.78	-0.830172	0.265642	-3.12515	0.00177716	0.0150786	349741	Akkermansia muciniphila ATCC BAA-835	34175478	AMUC_RS02005	Amuc_0359	hypothetical protein	NC_010655.1	422330	423286	minus
Amuc_0450	AMUC_RS11785	7725.9	-0.844383	0.230493	-3.66338	0.000248905	0.00321103	349741	Akkermansia muciniphila ATCC BAA-835	34175640	AMUC_RS11785	Amuc_0450	DUF805 domain-containing protein	NC_010655.1	535775	536407	minus
Amuc_0166	AMUC_RS00955	26608.8	-0.844457	0.238014	-3.54793	0.000388273	0.00470621	349741	Akkermansia muciniphila ATCC BAA-835	34173997	AMUC_RS00955	Amuc_0166	type IV pilus twitching motility protein PilT	NC_010655.1	203383	204477	plus
Amuc_1274	AMUC_RS06830	1729.45	-0.845989	0.252844	-3.3459	0.000820161	0.00845674	349741	Akkermansia muciniphila ATCC BAA-835	34174315	AMUC_RS06830	Amuc_1274	hypothetical protein	NC_010655.1	1535136	1535825	minus
Amuc_0856	AMUC_RS04635	21482	-0.846669	0.25165	-3.36447	0.000766908	0.00813364	349741	Akkermansia muciniphila ATCC BAA-835	34175671	AMUC_RS04635	Amuc_0856	aspartate:alanine antiporter	NC_010655.1	1020760	1022373	minus
Amuc_1165	AMUC_RS06220	2555.81	-0.84794	0.232155	-3.65247	0.000259728	0.00331372	349741	Akkermansia muciniphila ATCC BAA-835	34175941	AMUC_RS06220	Amuc_1165	BatA domain-containing protein	NC_010655.1	1398694	1400421	minus
Amuc_2091	AMUC_RS11160	5302.77	-0.85273	0.236877	-3.59989	0.000318353	0.00396772	349741	Akkermansia muciniphila ATCC BAA-835	34173877	AMUC_RS11160	Amuc_2091	hypothetical protein	NC_010655.1	2542369	2543943	plus
Amuc_0035	AMUC_RS00195	2666.57	-0.856026	0.250046	-3.42347	0.000618266	0.00699178	349741	Akkermansia muciniphila ATCC BAA-835	34174012	AMUC_RS00195	Amuc_0035	hypothetical protein	NC_010655.1	44582	44995	minus
Amuc_0378	AMUC_RS02105	9712.82	-0.856037	0.223856	-3.82405	0.000131278	0.00195676	349741	Akkermansia muciniphila ATCC BAA-835	34175863	AMUC_RS02105	Amuc_0378	redoxin domain-containing protein	NC_010655.1	451920	452654	minus
Amuc_0860	AMUC_RS04655	90292.3	-0.856872	0.321357	-2.66642	0.00766639	0.044118	349741	Akkermansia muciniphila ATCC BAA-835	34175269	AMUC_RS04655	Amuc_0860	anaerobic ribonucleoside-triphosphate reductase activating protein	NC_010655.1	1026282	1027034	minus
Amuc_0564	AMUC_RS03090	3519.37	-0.858299	0.315572	-2.71982	0.00653179	0.0393692	349741	Akkermansia muciniphila ATCC BAA-835	34173810	AMUC_RS03090	Amuc_0564	hypothetical protein	NC_010655.1	663418	664029	plus
Amuc_1687	AMUC_RS09010	11737.8	-0.863025	0.266927	-3.23319	0.00122416	0.0113466	349741	Akkermansia muciniphila ATCC BAA-835	34175477	AMUC_RS09010	Amuc_1687	outer membrane beta-barrel protein	NC_010655.1	2050815	2051417	minus
Amuc_0916	AMUC_RS04950	433.552	-0.865257	0.254291	-3.40262	0.000667424	0.0073593	349741	Akkermansia muciniphila ATCC BAA-835	34173816	AMUC_RS04950	Amuc_0916	hypothetical protein	NC_010655.1	1093987	1094265	plus
Amuc_0165	AMUC_RS00950	24005.5	-0.867023	0.24314	-3.56594	0.000362559	0.00441882	349741	Akkermansia muciniphila ATCC BAA-835	34174219	AMUC_RS00950	Amuc_0165	type IV pilus twitching motility protein PilT	NC_010655.1	202275	203357	plus
Amuc_0381	AMUC_RS02120	9544.75	-0.869014	0.292365	-2.97236	0.00295522	0.0215163	349741	Akkermansia muciniphila ATCC BAA-835	34175548	AMUC_RS02120	Amuc_0381	HlyC/CorC family transporter	NC_010655.1	456376	457710	minus
Amuc_2093	AMUC_RS11170	6629.4	-0.869354	0.227967	-3.81351	0.000137008	0.00202846	349741	Akkermansia muciniphila ATCC BAA-835	34174517	AMUC_RS11170	Amuc_2093	glycosyltransferase family 2 protein	NC_010655.1	2544520	2545368	plus
Amuc_0780	AMUC_RS12350	56.5322	-0.87052	0.328784	-2.6477	0.00810425	0.0457575	349741	Akkermansia muciniphila ATCC BAA-835	34175627	AMUC_RS12350	Amuc_0780	hypothetical protein	NC_010655.1	917723	917941	plus
Amuc_1136	AMUC_RS06075	602.034	-0.87092	0.231983	-3.75424	0.000173866	0.00245865	349741	Akkermansia muciniphila ATCC BAA-835	34174736	AMUC_RS06075	Amuc_1136	hypothetical protein	NC_010655.1	1358290	1359336	plus
Amuc_0560	AMUC_RS03070	621.044	-0.876683	0.250285	-3.50274	0.000460503	0.00547056	349741	Akkermansia muciniphila ATCC BAA-835	34175600	AMUC_RS03070	Amuc_0560	sulfatase-like hydrolase/transferase	NC_010655.1	658858	659910	plus
Amuc_1122	AMUC_RS11995	10672.8	-0.878472	0.256803	-3.4208	0.000624379	0.00699178	349741	Akkermansia muciniphila ATCC BAA-835	34174552	AMUC_RS11995	Amuc_1122	STAS domain-containing protein	NC_010655.1	1344036	1344563	minus
Amuc_0843	AMUC_RS04570	2906.1	-0.87984	0.237502	-3.70457	0.000211752	0.00283106	349741	Akkermansia muciniphila ATCC BAA-835	34174383	AMUC_RS04570	Amuc_0843	hypothetical protein	NC_010655.1	1003008	1004507	minus
Amuc_1629	AMUC_RS08700	278.291	-0.881327	0.272317	-3.2364	0.00121049	0.0112953	349741	Akkermansia muciniphila ATCC BAA-835	34175978	AMUC_RS08700	Amuc_1629	hypothetical protein	NC_010655.1	1962783	1963298	plus
Amuc_0329	AMUC_RS01850	9450.86	-0.889574	0.278749	-3.19131	0.00141628	0.0127523	349741	Akkermansia muciniphila ATCC BAA-835	34175547	AMUC_RS01850	Amuc_0329	putative DNA binding domain-containing protein	NC_010655.1	387616	388983	minus
Amuc_0684	AMUC_RS03720	305.362	-0.894592	0.266358	-3.35861	0.000783367	0.00822908	349741	Akkermansia muciniphila ATCC BAA-835	34175061	AMUC_RS03720	Amuc_0684	helix-turn-helix transcriptional regulator	NC_010655.1	804969	805334	minus
Amuc_0061	AMUC_RS00365	637.722	-0.900028	0.31049	-2.89873	0.00374674	0.0260736	349741	Akkermansia muciniphila ATCC BAA-835	34175462	AMUC_RS00365	Amuc_0061	DNA adenine methylase	NC_010655.1	84274	85335	plus
Amuc_1121	AMUC_RS06000	9235.87	-0.902456	0.226767	-3.97966	6.9e-05	0.00114468	349741	Akkermansia muciniphila ATCC BAA-835	34174064	AMUC_RS06000	Amuc_1121	DUF2851 family protein	NC_010655.1	1342645	1344018	minus
ispE	AMUC_RS06380	2523.41	-0.910242	0.271609	-3.3513	0.000804325	0.00836953	349741	Akkermansia muciniphila ATCC BAA-835	34174159	ispE	Amuc_1195	4-(cytidine 5'-diphospho)-2-C-methyl-D-erythritol kinase	NC_010655.1	1431708	1432556	plus
Amuc_0238	AMUC_RS01335	6366.72	-0.91483	0.285802	-3.20092	0.00136989	0.0124875	349741	Akkermansia muciniphila ATCC BAA-835	34175831	AMUC_RS01335	Amuc_0238	MBL fold metallo-hydrolase	NC_010655.1	295927	297333	minus
Amuc_0702	AMUC_RS03810	1503	-0.915359	0.244955	-3.73684	0.000186344	0.00258538	349741	Akkermansia muciniphila ATCC BAA-835	34174462	AMUC_RS03810	Amuc_0702	YeiH family putative sulfate export transporter	NC_010655.1	826477	827499	plus
Amuc_2063	AMUC_RS11015	884.411	-0.91996	0.305029	-3.01598	0.00256153	0.0192202	349741	Akkermansia muciniphila ATCC BAA-835	34174807	AMUC_RS11015	Amuc_2063	BlaI/MecI/CopY family transcriptional regulator	NC_010655.1	2506975	2507268	plus
Amuc_1529	AMUC_RS08175	1270.91	-0.922763	0.253821	-3.63548	0.000277461	0.00349759	349741	Akkermansia muciniphila ATCC BAA-835	34175841	AMUC_RS08175	Amuc_1529	hypothetical protein	NC_010655.1	1830508	1831428	plus
Amuc_1620	AMUC_RS08650	884.033	-0.924711	0.290114	-3.18741	0.00143555	0.0128733	349741	Akkermansia muciniphila ATCC BAA-835	34175373	AMUC_RS08650	Amuc_1620	autotransporter outer membrane beta-barrel domain-containing protein	NC_010655.1	1948136	1951300	plus
Amuc_1706	AMUC_RS09105	812.455	-0.926903	0.265852	-3.48654	0.000489303	0.00577221	349741	Akkermansia muciniphila ATCC BAA-835	34174184	AMUC_RS09105	Amuc_1706	YdcF family protein	NC_010655.1	2072273	2072758	plus
Amuc_1603	AMUC_RS08560	7059.17	-0.931953	0.327657	-2.84429	0.00445101	0.0293102	349741	Akkermansia muciniphila ATCC BAA-835	34175533	AMUC_RS08560	Amuc_1603	DUF3472 domain-containing protein	NC_010655.1	1926953	1927837	minus
Amuc_0963	AMUC_RS05180	8621.23	-0.935227	0.240458	-3.88935	0.000100511	0.00155055	349741	Akkermansia muciniphila ATCC BAA-835	34175495	AMUC_RS05180	Amuc_0963	ATP-binding cassette domain-containing protein	NC_010655.1	1148831	1150603	plus
Amuc_0968	AMUC_RS05205	6188.34	-0.93746	0.253879	-3.69254	0.000222025	0.00293285	349741	Akkermansia muciniphila ATCC BAA-835	34174968	AMUC_RS05205	Amuc_0968	sugar transferase	NC_010655.1	1155091	1156467	plus
Amuc_1273	AMUC_RS06825	1031.57	-0.938969	0.299053	-3.1398	0.0016906	0.0146269	349741	Akkermansia muciniphila ATCC BAA-835	34175457	AMUC_RS06825	Amuc_1273	hypothetical protein	NC_010655.1	1534131	1535069	minus
Amuc_2062	AMUC_RS11010	1151.08	-0.939012	0.29226	-3.21294	0.00131385	0.0120264	349741	Akkermansia muciniphila ATCC BAA-835	34174586	AMUC_RS11010	Amuc_2062	hypothetical protein	NC_010655.1	2506304	2506924	plus
Amuc_1086	AMUC_RS05835	6978.68	-0.941604	0.309584	-3.04151	0.00235394	0.0183416	349741	Akkermansia muciniphila ATCC BAA-835	34174511	AMUC_RS05835	Amuc_1086	hypothetical protein	NC_010655.1	1298356	1298763	plus
Amuc_2092	AMUC_RS11165	3616.28	-0.943969	0.237193	-3.97975	6.9e-05	0.00114468	349741	Akkermansia muciniphila ATCC BAA-835	34174966	AMUC_RS11165	Amuc_2092	transferase	NC_010655.1	2543977	2544516	plus
Amuc_1548	AMUC_RS08275	2516.03	-0.950979	0.234118	-4.06197	4.87e-05	0.000879892	349741	Akkermansia muciniphila ATCC BAA-835	34174138	AMUC_RS08275	Amuc_1548	ankyrin repeat domain-containing protein	NC_010655.1	1860743	1862095	minus
Amuc_1364	AMUC_RS12645	4184.16	-0.958688	0.246443	-3.8901	0.000100202	0.00155055	349741	Akkermansia muciniphila ATCC BAA-835	43372172	AMUC_RS12645	Amuc_1364	DUF4339 domain-containing protein	NC_010655.1	1633843	1634403	minus
Amuc_1032	AMUC_RS11965	11992.9	-0.958894	0.236413	-4.05601	4.99e-05	0.000895271	349741	Akkermansia muciniphila ATCC BAA-835	34175787	AMUC_RS11965	Amuc_1032	beta-N-acetylhexosaminidase	NC_010655.1	1224627	1226183	minus
Amuc_1033	AMUC_RS05535	8808.15	-0.959634	0.223688	-4.29005	1.79e-05	0.000406256	349741	Akkermansia muciniphila ATCC BAA-835	34174664	AMUC_RS05535	Amuc_1033	sulfatase	NC_010655.1	1226293	1228038	minus
cas1	AMUC_RS12195	2341.26	-0.962768	0.268135	-3.59062	0.000329898	0.00408851	349741	Akkermansia muciniphila ATCC BAA-835	34175781	cas1	Amuc_2009	type II CRISPR-associated endonuclease Cas1	NC_010655.1	2439325	2440260	minus
Amuc_0646	AMUC_RS03520	4375.13	-0.96627	0.249877	-3.86698	0.000110191	0.00167642	349741	Akkermansia muciniphila ATCC BAA-835	34175707	AMUC_RS03520	Amuc_0646	PEP-CTERM sorting domain-containing protein	NC_010655.1	760401	761258	plus
Amuc_0357	AMUC_RS01995	3555.43	-0.971025	0.289111	-3.35866	0.000783205	0.00822908	349741	Akkermansia muciniphila ATCC BAA-835	34175562	AMUC_RS01995	Amuc_0357	hypothetical protein	NC_010655.1	420593	421738	minus
Amuc_2064	AMUC_RS11020	943.047	-0.974034	0.320112	-3.04279	0.00234394	0.0183359	349741	Akkermansia muciniphila ATCC BAA-835	34174508	AMUC_RS11020	Amuc_2064	hypothetical protein	NC_010655.1	2507265	2507522	plus
Amuc_0853	AMUC_RS04620	6748.97	-0.978648	0.229924	-4.25639	2.08e-05	0.000458298	349741	Akkermansia muciniphila ATCC BAA-835	34175711	AMUC_RS04620	Amuc_0853	hypothetical protein	NC_010655.1	1016268	1017731	minus
Amuc_1019	AMUC_RS05465	2708.04	-0.980268	0.302065	-3.24522	0.0011736	0.0111114	349741	Akkermansia muciniphila ATCC BAA-835	34174643	AMUC_RS05465	Amuc_1019	hypothetical protein	NC_010655.1	1211402	1211977	minus
Amuc_0769	AMUC_RS04145	3979.21	-0.984134	0.232926	-4.22509	2.39e-05	0.000511536	349741	Akkermansia muciniphila ATCC BAA-835	34175275	AMUC_RS04145	Amuc_0769	hypothetical protein	NC_010655.1	903163	905391	minus
Amuc_1746	AMUC_RS09320	4313.31	-0.990049	0.333087	-2.97235	0.00295532	0.0215163	349741	Akkermansia muciniphila ATCC BAA-835	34174233	AMUC_RS09320	Amuc_1746	LicD family protein	NC_010655.1	2125835	2126767	plus
Amuc_0643	AMUC_RS03505	691.882	-0.990525	0.289076	-3.42652	0.000611364	0.0069519	349741	Akkermansia muciniphila ATCC BAA-835	34173736	AMUC_RS03505	Amuc_0643	hypothetical protein	NC_010655.1	755860	757071	minus
Amuc_1363	AMUC_RS07265	4809.07	-0.997311	0.263122	-3.7903	0.000150468	0.00219823	349741	Akkermansia muciniphila ATCC BAA-835	34174365	AMUC_RS07265	Amuc_1363	hypothetical protein	NC_010655.1	1633146	1633742	minus
Amuc_0753	AMUC_RS04065	5478.38	-1.00143	0.222334	-4.50415	6.66e-06	0.000207716	349741	Akkermansia muciniphila ATCC BAA-835	34175810	AMUC_RS04065	Amuc_0753	glycosyltransferase family 8 protein	NC_010655.1	886436	887422	minus
Amuc_1757	AMUC_RS09380	2532.14	-1.00881	0.382678	-2.63619	0.00838416	0.0469678	349741	Akkermansia muciniphila ATCC BAA-835	34175134	AMUC_RS09380	Amuc_1757	HPr family phosphocarrier protein	NC_010655.1	2140375	2140641	minus
Amuc_0604	AMUC_RS03295	93.32	-1.01994	0.285195	-3.57629	0.000348502	0.00427109	349741	Akkermansia muciniphila ATCC BAA-835	34174922	AMUC_RS03295	Amuc_0604	hypothetical protein	NC_010655.1	713583	713972	plus
Amuc_0449	AMUC_RS02475	1105.95	-1.02164	0.236844	-4.31353	1.61e-05	0.000385246	349741	Akkermansia muciniphila ATCC BAA-835	34174976	AMUC_RS02475	Amuc_0449	hypothetical protein	NC_010655.1	534778	535743	plus
Amuc_1833	AMUC_RS09790	13493.7	-1.02715	0.22808	-4.50347	6.69e-06	0.000207716	349741	Akkermansia muciniphila ATCC BAA-835	34175854	AMUC_RS09790	Amuc_1833	sugar MFS transporter	NC_010655.1	2227137	2229071	minus
Amuc_0901	AMUC_RS12550	2199.7	-1.03084	0.247873	-4.15876	3.2e-05	0.000647586	349741	Akkermansia muciniphila ATCC BAA-835	43372153	AMUC_RS12550	Amuc_0901	hypothetical protein	NC_010655.1	1075265	1075669	minus
Amuc_0355	AMUC_RS01985	5258.03	-1.03383	0.230143	-4.49213	7.05e-06	0.00021605	349741	Akkermansia muciniphila ATCC BAA-835	34174606	AMUC_RS01985	Amuc_0355	hypothetical protein	NC_010655.1	419403	419918	plus
Amuc_0115	AMUC_RS00665	2972.87	-1.04374	0.306746	-3.40262	0.000667442	0.0073593	349741	Akkermansia muciniphila ATCC BAA-835	34174852	AMUC_RS00665	Amuc_0115	hypothetical protein	NC_010655.1	142404	142961	minus
Amuc_0207	AMUC_RS01165	1730.85	-1.04842	0.224088	-4.6786	2.89e-06	0.000122534	349741	Akkermansia muciniphila ATCC BAA-835	34173943	AMUC_RS01165	Amuc_0207	hypothetical protein	NC_010655.1	257265	257966	plus
Amuc_0335	AMUC_RS01875	14998.8	-1.05031	0.232043	-4.52634	6e-06	0.000197598	349741	Akkermansia muciniphila ATCC BAA-835	34174411	AMUC_RS01875	Amuc_0335	ABC transporter ATP-binding protein	NC_010655.1	394158	394904	minus
Amuc_0023	AMUC_RS00125	638.782	-1.05896	0.258293	-4.09986	4.13e-05	0.000786175	349741	Akkermansia muciniphila ATCC BAA-835	34174039	AMUC_RS00125	Amuc_0023	PhzF family phenazine biosynthesis protein	NC_010655.1	29374	30150	plus
Amuc_1069	AMUC_RS05725	9808.41	-1.06126	0.403945	-2.62723	0.00860829	0.0478335	349741	Akkermansia muciniphila ATCC BAA-835	34174406	AMUC_RS05725	Amuc_1069	adenosylhomocysteinase	NC_010655.1	1275836	1277251	plus
Amuc_1824	AMUC_RS09735	4072.42	-1.06449	0.312572	-3.40559	0.000660203	0.0073556	349741	Akkermansia muciniphila ATCC BAA-835	34173827	AMUC_RS09735	Amuc_1824	hypothetical protein	NC_010655.1	2215074	2215640	plus
Amuc_0328	AMUC_RS01845	14137.9	-1.06585	0.271129	-3.93115	8.45e-05	0.00135144	349741	Akkermansia muciniphila ATCC BAA-835	34175277	AMUC_RS01845	Amuc_0328	AAA family ATPase	NC_010655.1	385486	387501	minus
Amuc_0995	AMUC_RS05345	835.245	-1.07333	0.255191	-4.20599	2.6e-05	0.000546123	349741	Akkermansia muciniphila ATCC BAA-835	34173802	AMUC_RS05345	Amuc_0995	hypothetical protein	NC_010655.1	1187620	1188138	minus
Amuc_0741	AMUC_RS12335	780.591	-1.08864	0.234041	-4.6515	3.3e-06	0.00013462	349741	Akkermansia muciniphila ATCC BAA-835	34175887	AMUC_RS12335	Amuc_0741	NYN domain-containing protein	NC_010655.1	876739	877494	plus
Amuc_0370	AMUC_RS02065	3104.12	-1.09362	0.251454	-4.34918	1.37e-05	0.000350137	349741	Akkermansia muciniphila ATCC BAA-835	34174028	AMUC_RS02065	Amuc_0370	hypothetical protein	NC_010655.1	438943	439281	minus
Amuc_0082	AMUC_RS00490	1644.1	-1.0981	0.252063	-4.35643	1.32e-05	0.0003431	349741	Akkermansia muciniphila ATCC BAA-835	34175539	AMUC_RS00490	Amuc_0082	hypothetical protein	NC_010655.1	108852	109427	minus
Amuc_1906	AMUC_RS10175	1172.97	-1.09912	0.242192	-4.53821	5.67e-06	0.000189628	349741	Akkermansia muciniphila ATCC BAA-835	34174447	AMUC_RS10175	Amuc_1906	tyrosine recombinase	NC_010655.1	2311998	2312885	plus
Amuc_2097	AMUC_RS12240	3034.68	-1.10162	0.246555	-4.46808	7.89e-06	0.000235284	349741	Akkermansia muciniphila ATCC BAA-835	34174614	AMUC_RS12240	Amuc_2097	nitroreductase family protein	NC_010655.1	2549302	2550306	plus
Amuc_0732	AMUC_RS03970	555.62	-1.10244	0.24291	-4.53845	5.67e-06	0.000189628	349741	Akkermansia muciniphila ATCC BAA-835	34175528	AMUC_RS03970	Amuc_0732	hypothetical protein	NC_010655.1	863213	863869	minus
Amuc_0332	AMUC_RS01860	2163.1	-1.11362	0.274759	-4.05308	5.05e-05	0.000897604	349741	Akkermansia muciniphila ATCC BAA-835	34174722	AMUC_RS01860	Amuc_0332	hypothetical protein	NC_010655.1	389801	390250	minus
Amuc_0336	AMUC_RS01880	37539	-1.11556	0.238813	-4.67125	2.99e-06	0.000124604	349741	Akkermansia muciniphila ATCC BAA-835	34174060	AMUC_RS01880	Amuc_0336	TonB-dependent receptor plug domain-containing protein	NC_010655.1	394920	397127	minus
Amuc_0334	AMUC_RS01870	29967.3	-1.13409	0.237822	-4.76865	1.85e-06	8.35e-05	349741	Akkermansia muciniphila ATCC BAA-835	34174680	AMUC_RS01870	Amuc_0334	FtsX-like permease family protein	NC_010655.1	391336	394152	minus
Amuc_0782	AMUC_RS04215	211.878	-1.13747	0.40975	-2.776	0.00550316	0.0344886	349741	Akkermansia muciniphila ATCC BAA-835	34174103	AMUC_RS04215	Amuc_0782	ParB-like nuclease domain-containing protein	NC_010655.1	918224	918739	minus
Amuc_1651	AMUC_RS08815	554.82	-1.15449	0.33992	-3.39636	0.000682896	0.00742103	349741	Akkermansia muciniphila ATCC BAA-835	34175734	AMUC_RS08815	Amuc_1651	secretion protein	NC_010655.1	1994441	1995274	plus
Amuc_0891	AMUC_RS04820	118.105	-1.15724	0.292104	-3.96175	7.44e-05	0.00121578	349741	Akkermansia muciniphila ATCC BAA-835	34175917	AMUC_RS04820	Amuc_0891	hypothetical protein	NC_010655.1	1063171	1063773	plus
Amuc_0770	AMUC_RS04150	538.703	-1.15734	0.250191	-4.62584	3.73e-06	0.000148143	349741	Akkermansia muciniphila ATCC BAA-835	34174106	AMUC_RS04150	Amuc_0770	SagB/ThcOx family dehydrogenase	NC_010655.1	905682	906335	plus
Amuc_2045	AMUC_RS10910	1055.36	-1.15931	0.250706	-4.62419	3.76e-06	0.000148143	349741	Akkermansia muciniphila ATCC BAA-835	34174188	AMUC_RS10910	Amuc_2045	hypothetical protein	NC_010655.1	2487546	2490545	plus
Amuc_1147	AMUC_RS12605	2610.4	-1.16494	0.270309	-4.30967	1.64e-05	0.000386183	349741	Akkermansia muciniphila ATCC BAA-835	43372164	AMUC_RS12605	Amuc_1147	hypothetical protein	NC_010655.1	1375379	1376257	plus
Amuc_0325	AMUC_RS01830	11699.3	-1.16974	0.262451	-4.45699	8.31e-06	0.000241263	349741	Akkermansia muciniphila ATCC BAA-835	34174714	AMUC_RS01830	Amuc_0325	DNA modification methylase	NC_010655.1	382474	383769	minus
Amuc_1220	AMUC_RS06540	2173.43	-1.17883	0.368499	-3.19899	0.0013791	0.0125198	349741	Akkermansia muciniphila ATCC BAA-835	34175638	AMUC_RS06540	Amuc_1220	alpha-N-acetylglucosaminidase C-terminal domain-containing protein	NC_010655.1	1465238	1467709	plus
Amuc_1246	AMUC_RS06675	16049.6	-1.18837	0.260458	-4.56262	5.05e-06	0.000179753	349741	Akkermansia muciniphila ATCC BAA-835	34174648	AMUC_RS06675	Amuc_1246	hypothetical protein	NC_010655.1	1495432	1496679	minus
Amuc_2010	AMUC_RS10715	8508.37	-1.18992	0.259512	-4.58522	4.53e-06	0.000164003	349741	Akkermansia muciniphila ATCC BAA-835	34175920	AMUC_RS10715	Amuc_2010	hypothetical protein	NC_010655.1	2440271	2443576	minus
Amuc_1322	AMUC_RS07070	1566.04	-1.19293	0.441957	-2.69921	0.00695045	0.0409656	349741	Akkermansia muciniphila ATCC BAA-835	34173944	AMUC_RS07070	Amuc_1322	sodium:neurotransmitter symporter	NC_010655.1	1599887	1601596	plus
Amuc_1547	AMUC_RS08270	3895.41	-1.19429	0.239122	-4.99447	5.9e-07	3.62e-05	349741	Akkermansia muciniphila ATCC BAA-835	34174742	AMUC_RS08270	Amuc_1547	exo-alpha-sialidase	NC_010655.1	1858942	1860729	plus
Amuc_2098	AMUC_RS11195	8355.81	-1.19614	0.241788	-4.94709	7.53e-07	4.21e-05	349741	Akkermansia muciniphila ATCC BAA-835	34174839	AMUC_RS11195	Amuc_2098	acyltransferase	NC_010655.1	2550481	2552529	plus
Amuc_0555	AMUC_RS03040	7256.96	-1.20013	0.248767	-4.82432	1.4e-06	7.21e-05	349741	Akkermansia muciniphila ATCC BAA-835	34175036	AMUC_RS03040	Amuc_0555	HlyC/CorC family transporter	NC_010655.1	654455	655867	minus
Amuc_1546	AMUC_RS08265	1200.79	-1.20151	0.261251	-4.59906	4.24e-06	0.000158685	349741	Akkermansia muciniphila ATCC BAA-835	34175973	AMUC_RS08265	Amuc_1546	GDSL family lipase	NC_010655.1	1858069	1858857	plus
Amuc_1275	AMUC_RS06835	1254.99	-1.20857	0.280525	-4.30824	1.65e-05	0.000386183	349741	Akkermansia muciniphila ATCC BAA-835	34175663	AMUC_RS06835	Amuc_1275	hypothetical protein	NC_010655.1	1536062	1537108	minus
Amuc_2108	AMUC_RS12245	6439.63	-1.21318	0.251993	-4.81434	1.48e-06	7.24e-05	349741	Akkermansia muciniphila ATCC BAA-835	34174425	AMUC_RS12245	Amuc_2108	family 16 glycosylhydrolase	NC_010655.1	2568270	2569166	plus
Amuc_2096	AMUC_RS11185	3918.63	-1.22554	0.238028	-5.14874	2.62e-07	1.93e-05	349741	Akkermansia muciniphila ATCC BAA-835	34175777	AMUC_RS11185	Amuc_2096	polysaccharide biosynthesis protein	NC_010655.1	2547727	2549262	plus
Amuc_0712	AMUC_RS03870	260.809	-1.2365	0.30308	-4.07978	4.51e-05	0.000835325	349741	Akkermansia muciniphila ATCC BAA-835	34174851	AMUC_RS03870	Amuc_0712	hypothetical protein	NC_010655.1	841327	842001	plus
Amuc_1908	AMUC_RS10185	295.854	-1.23886	0.291833	-4.24509	2.19e-05	0.000477259	349741	Akkermansia muciniphila ATCC BAA-835	34175182	AMUC_RS10185	Amuc_1908	hypothetical protein	NC_010655.1	2314157	2315206	plus
Amuc_0922	AMUC_RS04980	4495.38	-1.24155	0.309057	-4.01723	5.89e-05	0.00101489	349741	Akkermansia muciniphila ATCC BAA-835	34175554	AMUC_RS04980	Amuc_0922	bifunctional metallophosphatase/5'-nucleotidase	NC_010655.1	1103658	1105115	minus
Amuc_1390	AMUC_RS07405	474.983	-1.27734	0.291393	-4.38357	1.17e-05	0.000318718	349741	Akkermansia muciniphila ATCC BAA-835	34175219	AMUC_RS07405	Amuc_1390	acyltransferase	NC_010655.1	1660025	1661212	plus
Amuc_1909	AMUC_RS10190	155.388	-1.27945	0.32132	-3.98187	6.84e-05	0.00114468	349741	Akkermansia muciniphila ATCC BAA-835	34174325	AMUC_RS10190	Amuc_1909	hypothetical protein	NC_010655.1	2315389	2316444	plus
Amuc_0801	AMUC_RS04320	271.403	-1.28737	0.296464	-4.34242	1.41e-05	0.000353259	349741	Akkermansia muciniphila ATCC BAA-835	34175156	AMUC_RS04320	Amuc_0801	cupin domain-containing protein	NC_010655.1	941128	941565	minus
Amuc_2095	AMUC_RS11180	3388.34	-1.2905	0.248456	-5.19408	2.06e-07	1.62e-05	349741	Akkermansia muciniphila ATCC BAA-835	34175065	AMUC_RS11180	Amuc_2095	polysaccharide pyruvyl transferase family protein	NC_010655.1	2546550	2547734	plus
Amuc_0640	AMUC_RS03490	544.497	-1.3033	0.312885	-4.16543	3.11e-05	0.000635805	349741	Akkermansia muciniphila ATCC BAA-835	34174506	AMUC_RS03490	Amuc_0640	acyltransferase	NC_010655.1	753071	754174	plus
Amuc_0706	AMUC_RS03840	8842.55	-1.33478	0.295278	-4.52043	6.17e-06	0.00020021	349741	Akkermansia muciniphila ATCC BAA-835	34175361	AMUC_RS03840	Amuc_0706	hypothetical protein	NC_010655.1	832273	833322	plus
Amuc_0451	AMUC_RS02485	31757.5	-1.34112	0.243462	-5.50855	3.62e-08	5.32e-06	349741	Akkermansia muciniphila ATCC BAA-835	34174040	AMUC_RS02485	Amuc_0451	sulfatase-like hydrolase/transferase	NC_010655.1	536416	538575	minus
Amuc_1276	AMUC_RS06840	2107.33	-1.35456	0.263031	-5.14981	2.61e-07	1.93e-05	349741	Akkermansia muciniphila ATCC BAA-835	34175503	AMUC_RS06840	Amuc_1276	hypothetical protein	NC_010655.1	1537129	1538814	minus
Amuc_0434	AMUC_RS02400	3776.03	-1.38224	0.233065	-5.93072	3.02e-09	7.39e-07	349741	Akkermansia muciniphila ATCC BAA-835	34173825	AMUC_RS02400	Amuc_0434	hypothetical protein	NC_010655.1	518185	519102	minus
Amuc_0603	AMUC_RS03290	88.284	-1.42078	0.349217	-4.06848	4.73e-05	0.000862736	349741	Akkermansia muciniphila ATCC BAA-835	34174236	AMUC_RS03290	Amuc_0603	hypothetical protein	NC_010655.1	713072	713602	plus
Amuc_0628	AMUC_RS12510	4375.45	-1.42715	0.260127	-5.48634	4.1e-08	5.66e-06	349741	Akkermansia muciniphila ATCC BAA-835	43372145	AMUC_RS12510	Amuc_0628	hypothetical protein	NC_010655.1	737728	738453	plus
Amuc_0062	AMUC_RS00370	272.96	-1.44057	0.259339	-5.55477	2.78e-08	4.38e-06	349741	Akkermansia muciniphila ATCC BAA-835	34174017	AMUC_RS00370	Amuc_0062	hypothetical protein	NC_010655.1	85349	86056	plus
Amuc_0326	AMUC_RS01835	7913.88	-1.45873	0.273707	-5.32951	9.85e-08	9.32e-06	349741	Akkermansia muciniphila ATCC BAA-835	34175006	AMUC_RS01835	Amuc_0326	hypothetical protein	NC_010655.1	383783	384898	minus
Amuc_0617	AMUC_RS03360	1214.7	-1.46042	0.27589	-5.29347	1.2e-07	1.06e-05	349741	Akkermansia muciniphila ATCC BAA-835	34174658	AMUC_RS03360	Amuc_0617	hypothetical protein	NC_010655.1	726428	726823	plus
Amuc_0327	AMUC_RS01840	2110.39	-1.46675	0.234828	-6.24606	4.21e-10	1.86e-07	349741	Akkermansia muciniphila ATCC BAA-835	34174367	AMUC_RS01840	Amuc_0327	hypothetical protein	NC_010655.1	384905	385492	minus
Amuc_0554	AMUC_RS03035	1823.3	-1.50229	0.292121	-5.1427	2.71e-07	1.93e-05	349741	Akkermansia muciniphila ATCC BAA-835	34175454	AMUC_RS03035	Amuc_0554	ribonuclease HII	NC_010655.1	653806	654450	minus
Amuc_1564	AMUC_RS08370	1339.9	-1.58033	0.359289	-4.3985	1.09e-05	0.000304379	349741	Akkermansia muciniphila ATCC BAA-835	34174356	AMUC_RS08370	Amuc_1564	type II restriction endonuclease DpnI	NC_010655.1	1882455	1883225	minus
Amuc_0333	AMUC_RS01865	1040.08	-1.6252	0.376243	-4.31956	1.56e-05	0.000378999	349741	Akkermansia muciniphila ATCC BAA-835	34174452	AMUC_RS01865	Amuc_0333	chloramphenicol acetyltransferase	NC_010655.1	390524	391159	minus
Amuc_0616	AMUC_RS03355	1527.04	-1.65092	0.357626	-4.61633	3.91e-06	0.000151165	349741	Akkermansia muciniphila ATCC BAA-835	34174003	AMUC_RS03355	Amuc_0616	serine/threonine-protein phosphatase	NC_010655.1	725315	726094	minus
Amuc_0779	AMUC_RS04200	276.634	-1.65401	0.307291	-5.38255	7.34e-08	7.36e-06	349741	Akkermansia muciniphila ATCC BAA-835	34174036	AMUC_RS04200	Amuc_0779	thermonuclease family protein	NC_010655.1	917128	917601	minus
Amuc_0369	AMUC_RS11765	8785.72	-1.67142	0.240611	-6.94656	3.74e-12	2.06e-09	349741	Akkermansia muciniphila ATCC BAA-835	34175289	AMUC_RS11765	Amuc_0369	beta-N-acetylhexosaminidase	NC_010655.1	436606	438603	plus
Amuc_1149	AMUC_RS06135	628.399	-1.79508	0.374509	-4.79317	1.64e-06	7.54e-05	349741	Akkermansia muciniphila ATCC BAA-835	34175587	AMUC_RS06135	Amuc_1149	hypothetical protein	NC_010655.1	1377163	1377831	plus
Amuc_0371	AMUC_RS02070	4775.5	-1.87527	0.346723	-5.40856	6.35e-08	6.67e-06	349741	Akkermansia muciniphila ATCC BAA-835	34173971	AMUC_RS02070	Amuc_0371	two component regulator	NC_010655.1	439476	442052	minus
Amuc_0494	AMUC_RS02715	239.026	-1.99443	0.276283	-7.21881	5.24e-13	3.86e-10	349741	Akkermansia muciniphila ATCC BAA-835	34175911	AMUC_RS02715	Amuc_0494	YdeI/OmpD-associated family protein	NC_010655.1	585230	585805	plus

## Sheet: Table.2
prot_acc	logFC	AveExpr	t	P value	Adjusted P value	B	prot_desc	OS	OX	GN	PE	SV	prot_mass
B2UP94	2.13704	5.88408	9.91904	7.11152e-05	0.00105493	2.27727	Rubrerythrin domain-containing protein	Akkermansia muciniphila (strain ATCC BAA-835 / Muc)	349741	Amuc_2055	4	1	12722
B2UMY9	2.10329	2.88226	9.08744	0.000115465	0.0013052	1.74854	Uncharacterized protein	Akkermansia muciniphila (strain ATCC BAA-835 / Muc)	349741	Amuc_0356	4	1	17061
B2UQM6	1.95335	5.93807	15.5267	5.64427e-06	0.000550347	4.93527	50S ribosomal protein L18	Akkermansia muciniphila (strain ATCC BAA-835 / Muc)	349741	rplR	3	1	12965
B2UKV7	1.93136	6.6054	15.4672	5.76977e-06	0.000550347	4.91324	10 kDa chaperonin	Akkermansia muciniphila (strain ATCC BAA-835 / Muc)	349741	groS	3	1	10305
B2UQM8	1.92545	7.56006	15.7597	5.18271e-06	0.000550347	5.02049	50S ribosomal protein L15	Akkermansia muciniphila (strain ATCC BAA-835 / Muc)	349741	rplO	3	1	16191
B2UN29	1.86535	6.5952	19.6498	1.45726e-06	0.000550347	6.24172	Glucosamine-6-phosphate deaminase	Akkermansia muciniphila (strain ATCC BAA-835 / Muc)	349741	nagB	3	1	32819
B2UQG4	1.77849	6.199	12.1675	2.26074e-05	0.000777358	3.50574	Mucin-associated surface protein (MASP)	Akkermansia muciniphila (strain ATCC BAA-835 / Muc)	349741	Amuc_0866	4	1	19707
B2UKM2	1.75334	7.21047	17.69	2.66963e-06	0.000550347	5.67047	Alkyl hydroperoxide reductase/ Thiol specific antioxidant/ Mal allergen	Akkermansia muciniphila (strain ATCC BAA-835 / Muc)	349741	Amuc_1321	3	1	22814
B2ULW2	1.74766	4.27657	6.41149	0.000752274	0.00400352	-0.327015	DUF883_C domain-containing protein	Akkermansia muciniphila (strain ATCC BAA-835 / Muc)	349741	Amuc_0162	4	1	11879
B2UM93	1.70067	7.0196	18.1684	2.28962e-06	0.000550347	5.81747	50S ribosomal protein L19	Akkermansia muciniphila (strain ATCC BAA-835 / Muc)	349741	rplS	3	1	12981
B2UNG5	1.65975	6.58767	14.1109	9.74705e-06	0.000636123	4.38164	30S ribosomal protein S13	Akkermansia muciniphila (strain ATCC BAA-835 / Muc)	349741	rpsM	3	1	14204
B2UKV9	1.65481	6.10701	11.3045	3.42287e-05	0.000811746	3.06519	PepSY_like domain-containing protein	Akkermansia muciniphila (strain ATCC BAA-835 / Muc)	349741	Amuc_1409	4	1	16513
B2UKX5	1.56681	2.61402	6.09917	0.000974378	0.00472769	-0.615692	Uncharacterized protein	Akkermansia muciniphila (strain ATCC BAA-835 / Muc)	349741	Amuc_1426	4	1	31528
B2URP9	1.55512	6.98666	15.7482	5.20441e-06	0.000550347	5.01632	17 kDa surface antigen	Akkermansia muciniphila (strain ATCC BAA-835 / Muc)	349741	Amuc_1310	4	1	16185
B2UQS2	1.54822	7.29247	7.23533	0.0003977	0.00257841	0.382801	Acyl carrier protein	Akkermansia muciniphila (strain ATCC BAA-835 / Muc)	349741	acpP	3	1	8815
B2UNG4	1.53346	6.36906	14.9438	7.02562e-06	0.000567694	4.71502	30S ribosomal protein S11	Akkermansia muciniphila (strain ATCC BAA-835 / Muc)	349741	rpsK	3	1	19175
B2UQI0	1.532	6.97481	11.5989	2.96178e-05	0.00079662	3.21944	Uncharacterized protein	Akkermansia muciniphila (strain ATCC BAA-835 / Muc)	349741	Amuc_0882	4	1	11338
B2UQM2	1.52151	5.69654	11.3224	3.39266e-05	0.000811746	3.07466	50S ribosomal protein L24	Akkermansia muciniphila (strain ATCC BAA-835 / Muc)	349741	rplX	3	1	7986
B2UM61	1.50486	3.07819	4.43404	0.00468741	0.015058	-2.36762	OMP_b-brl domain-containing protein	Akkermansia muciniphila (strain ATCC BAA-835 / Muc)	349741	Amuc_1687	4	1	24224
B2UQM7	1.468	7.29172	13.514	1.24672e-05	0.000702241	4.1281	30S ribosomal protein S5	Akkermansia muciniphila (strain ATCC BAA-835 / Muc)	349741	rpsE	3	1	16859
B2UL21	1.46029	6.05087	9.20476	0.000107582	0.0012585	1.82596	50S ribosomal protein L25	Akkermansia muciniphila (strain ATCC BAA-835 / Muc)	349741	rplY	3	1	20998
B2ULJ0	1.43877	5.11061	13.3206	1.3532e-05	0.000702241	4.04315	50S ribosomal protein L35	Akkermansia muciniphila (strain ATCC BAA-835 / Muc)	349741	rpmI	3	1	7880
B2UP96	1.43372	5.36838	9.76858	7.74183e-05	0.00105493	2.18497	Thioredoxin domain-containing protein	Akkermansia muciniphila (strain ATCC BAA-835 / Muc)	349741	Amuc_2057	4	1	18111
B2URH5	1.42603	6.72244	11.5859	2.98047e-05	0.00079662	3.21275	30S ribosomal protein S9	Akkermansia muciniphila (strain ATCC BAA-835 / Muc)	349741	rpsI	3	1	14765
B2UQD1	1.42315	3.58315	12.2706	2.15546e-05	0.000770121	3.55605	Cupin 2 conserved barrel domain protein	Akkermansia muciniphila (strain ATCC BAA-835 / Muc)	349741	Amuc_0833	4	1	13134
B2UKX9	1.41046	5.35898	8.75875	0.000141381	0.00140981	1.52637	50S ribosomal protein L31	Akkermansia muciniphila (strain ATCC BAA-835 / Muc)	349741	Amuc_1430	3	1	12442
B2UMT1	1.3895	4.78368	6.44528	0.000731941	0.00396335	-0.296455	50S ribosomal protein L29	Akkermansia muciniphila (strain ATCC BAA-835 / Muc)	349741	rpmC	3	1	7580
B2UQM4	1.36246	6.83761	13.7113	1.148e-05	0.000702241	4.21334	30S ribosomal protein S8	Akkermansia muciniphila (strain ATCC BAA-835 / Muc)	349741	rpsH	3	1	14498
B2UQY4	1.34848	6.83522	10.1239	6.34693e-05	0.00104876	2.40067	50S ribosomal protein L10	Akkermansia muciniphila (strain ATCC BAA-835 / Muc)	349741	rplJ	3	1	17410
B2UMS9	1.33242	6.33736	8.31185	0.000188245	0.00159827	1.21118	50S ribosomal protein L14	Akkermansia muciniphila (strain ATCC BAA-835 / Muc)	349741	rplN	3	1	13208
B2UQB9	1.31081	3.59119	12.0553	2.38223e-05	0.000777358	3.45043	Peptidoglycan-binding LysM	Akkermansia muciniphila (strain ATCC BAA-835 / Muc)	349741	Amuc_0821	4	1	17327
B2UND1	1.28927	7.68358	11.7212	2.79179e-05	0.000786777	3.28229	Outer membrane chaperone Skp (OmpH)	Akkermansia muciniphila (strain ATCC BAA-835 / Muc)	349741	Amuc_0405	3	1	23476
B2UP29	1.2874	6.70698	9.78526	7.66887e-05	0.00105493	2.19527	Triosephosphate isomerase	Akkermansia muciniphila (strain ATCC BAA-835 / Muc)	349741	tpiA	3	1	26968
B2UQ92	1.28657	5.19423	6.36349	0.000782275	0.00410785	-0.370638	Uncharacterized protein	Akkermansia muciniphila (strain ATCC BAA-835 / Muc)	349741	Amuc_0793	4	1	29594
B2ULK3	1.27956	6.05684	8.96578	0.000124356	0.00134713	1.66723	Uncharacterized protein	Akkermansia muciniphila (strain ATCC BAA-835 / Muc)	349741	Amuc_1569	4	1	18496
B2UL03	1.27398	6.22985	11.0865	3.81871e-05	0.000811746	2.94814	Uncharacterized protein	Akkermansia muciniphila (strain ATCC BAA-835 / Muc)	349741	Amuc_1454	4	1	20046
B2UN34	1.27196	4.29793	11.031	3.92781e-05	0.000811746	2.91795	Pirin domain protein	Akkermansia muciniphila (strain ATCC BAA-835 / Muc)	349741	Amuc_1827	3	1	26320
B2UMR7	1.27016	7.77185	11.8504	2.62442e-05	0.000786777	3.3479	Histone family protein DNA-binding protein	Akkermansia muciniphila (strain ATCC BAA-835 / Muc)	349741	Amuc_0281	3	1	11244
B2UQY3	1.26827	6.86076	6.18266	0.000908379	0.00456028	-0.537406	50S ribosomal protein L7/L12	Akkermansia muciniphila (strain ATCC BAA-835 / Muc)	349741	rplL	3	1	12637
B2UM78	1.24651	2.99968	4.31787	0.00530254	0.0163969	-2.50455	Beta-lactamase	Akkermansia muciniphila (strain ATCC BAA-835 / Muc)	349741	Amuc_0183	3	1	33322
B2URH4	1.24376	6.95335	9.18529	0.000108845	0.00126138	1.81319	50S ribosomal protein L13	Akkermansia muciniphila (strain ATCC BAA-835 / Muc)	349741	rplM	3	1	15813
B2UQP6	1.24108	4.28249	11.0692	3.85227e-05	0.000811746	2.93876	Peptidyl-prolyl cis-trans isomerase	Akkermansia muciniphila (strain ATCC BAA-835 / Muc)	349741	Amuc_0949	3	1	20955
B2UQS8	1.20435	6.21942	9.08289	0.000115784	0.0013052	1.74552	4Fe-4S ferredoxin iron-sulfur binding domain protein	Akkermansia muciniphila (strain ATCC BAA-835 / Muc)	349741	Amuc_0984	3	1	27979
B2UMU1	1.20407	6.35213	10.7586	4.51888e-05	0.000893953	2.76743	30S ribosomal protein S10	Akkermansia muciniphila (strain ATCC BAA-835 / Muc)	349741	rpsJ	3	1	11704
B2UMB6	1.19519	3.81819	6.76763	0.00056674	0.00334646	-0.0113271	Uncharacterized protein	Akkermansia muciniphila (strain ATCC BAA-835 / Muc)	349741	Amuc_0222	4	1	9689
B2URF9	1.18507	3.39989	9.6158	8.4493e-05	0.0010812	2.08976	Uncharacterized protein	Akkermansia muciniphila (strain ATCC BAA-835 / Muc)	349741	Amuc_1219	4	1	21268
B2UKU5	1.17278	2.78138	6.25684	0.000854009	0.00437622	-0.468527	Uncharacterized protein	Akkermansia muciniphila (strain ATCC BAA-835 / Muc)	349741	Amuc_1394	4	1	15777
B2UP95	1.17214	4.14	5.26842	0.0020429	0.00796602	-1.44231	Rubrerythrin domain-containing protein	Akkermansia muciniphila (strain ATCC BAA-835 / Muc)	349741	Amuc_2056	4	1	13682
B2UKM1	1.17032	3.48991	5.08945	0.00242226	0.00901982	-1.63238	MscS Mechanosensitive ion channel	Akkermansia muciniphila (strain ATCC BAA-835 / Muc)	349741	Amuc_1320	3	1	33426
B2URF3	1.16167	8.23424	6.06992	0.000998794	0.00474523	-0.64332	Uncharacterized protein	Akkermansia muciniphila (strain ATCC BAA-835 / Muc)	349741	Amuc_1213	4	1	16121
B2UQP3	1.15337	4.47495	7.52386	0.00032262	0.00221022	0.615122	DJ-1 family protein	Akkermansia muciniphila (strain ATCC BAA-835 / Muc)	349741	Amuc_0946	4	1	20092
B2UNK2	1.14686	3.56586	8.35239	0.000183319	0.00158172	1.24042	Uncharacterized protein	Akkermansia muciniphila (strain ATCC BAA-835 / Muc)	349741	Amuc_1904	4	1	21454
B2UMD8	1.14432	2.54112	5.65078	0.00143867	0.00621865	-1.0508	tRNA (guanine-N(1)-)-methyltransferase	Akkermansia muciniphila (strain ATCC BAA-835 / Muc)	349741	trmD	3	1	26347
B2ULB2	1.1396	2.95977	5.20303	0.00217304	0.00834232	-1.51124	ABC transporter related	Akkermansia muciniphila (strain ATCC BAA-835 / Muc)	349741	Amuc_0055	4	1	28940
B2UQU2	1.12173	6.54513	9.42826	9.42288e-05	0.0011344	1.97081	Sigma 54 modulation protein/ribosomal protein S30EA	Akkermansia muciniphila (strain ATCC BAA-835 / Muc)	349741	Amuc_0999	4	1	23165
B2UMT4	1.11262	6.90799	7.42891	0.000345358	0.00233959	0.539543	50S ribosomal protein L22	Akkermansia muciniphila (strain ATCC BAA-835 / Muc)	349741	rplV	3	1	12334
B2UNC1	1.11185	6.82172	11.7506	2.7526e-05	0.000786777	3.2973	Uncharacterized protein	Akkermansia muciniphila (strain ATCC BAA-835 / Muc)	349741	Amuc_0394	4	1	27206
B2URQ6	1.10068	5.54846	9.9333	7.05496e-05	0.00105493	2.28595	Uncharacterized protein	Akkermansia muciniphila (strain ATCC BAA-835 / Muc)	349741	Amuc_1317	4	1	11486
B2UQY6	1.09733	6.58665	6.51593	0.000691441	0.00382762	-0.232977	50S ribosomal protein L11	Akkermansia muciniphila (strain ATCC BAA-835 / Muc)	349741	rplK	3	1	14906
B2UNK0	1.09138	7.30615	9.61477	8.45431e-05	0.0010812	2.08911	Uncharacterized protein	Akkermansia muciniphila (strain ATCC BAA-835 / Muc)	349741	Amuc_1902	4	1	24910
B2UQY5	1.06961	7.28008	8.48623	0.000168087	0.00152929	1.33602	50S ribosomal protein L1	Akkermansia muciniphila (strain ATCC BAA-835 / Muc)	349741	rplA	3	1	24652
B2UMU3	1.06887	6.53856	5.48723	0.00166787	0.00694015	-1.21587	30S ribosomal protein S7	Akkermansia muciniphila (strain ATCC BAA-835 / Muc)	349741	rpsG	3	1	17933
B2UPH4	1.05664	2.74294	8.02915	0.000227193	0.00170873	1.00351	Uncharacterized protein	Akkermansia muciniphila (strain ATCC BAA-835 / Muc)	349741	Amuc_0614	4	1	29719
B2UMF1	1.04326	5.55031	10.4206	5.40229e-05	0.000970846	2.57499	4-hydroxy-tetrahydrodipicolinate reductase	Akkermansia muciniphila (strain ATCC BAA-835 / Muc)	349741	dapB	3	1	26289
B2UMU0	1.04245	7.11373	9.61405	8.4578e-05	0.0010812	2.08866	50S ribosomal protein L3	Akkermansia muciniphila (strain ATCC BAA-835 / Muc)	349741	rplC	3	1	22618
B2UNE2	1.02564	6.09198	4.53625	0.00421227	0.0138915	-2.24881	30S ribosomal protein S21	Akkermansia muciniphila (strain ATCC BAA-835 / Muc)	349741	rpsU	3	1	9698
B2UL96	1.02516	6.18482	9.81881	7.52446e-05	0.00105493	2.21594	Glutaminase	Akkermansia muciniphila (strain ATCC BAA-835 / Muc)	349741	glsA	3	1	33106
B2URD3	1.00992	2.22827	6.44707	0.000730879	0.00396335	-0.294835	Isoprenyl transferase	Akkermansia muciniphila (strain ATCC BAA-835 / Muc)	349741	Amuc_1193	3	1	26987
B2UPR8	1.00382	5.62593	5.42486	0.00176609	0.00711882	-1.27976	Nitroreductase	Akkermansia muciniphila (strain ATCC BAA-835 / Muc)	349741	Amuc_2137	3	1	24392
B2UL08	0.994884	4.54651	7.3922	0.00035464	0.00236426	0.510099	Protein GrpE	Akkermansia muciniphila (strain ATCC BAA-835 / Muc)	349741	grpE	3	1	20657
B2UQM5	0.986852	7.45856	10.6422	4.8026e-05	0.000917464	2.70189	50S ribosomal protein L6	Akkermansia muciniphila (strain ATCC BAA-835 / Muc)	349741	rplF	3	1	19233
B2UMZ3	0.977276	4.32671	6.88801	0.000516399	0.00307853	0.0922657	Uncharacterized protein	Akkermansia muciniphila (strain ATCC BAA-835 / Muc)	349741	Amuc_0360	4	1	19008
B2UQM3	0.969866	6.69805	8.22983	0.000198688	0.00163634	1.15161	50S ribosomal protein L5	Akkermansia muciniphila (strain ATCC BAA-835 / Muc)	349741	rplE	3	1	21705
B2ULH2	0.969358	5.12777	6.75468	0.000572488	0.00334852	-0.0225687	OsmC family protein	Akkermansia muciniphila (strain ATCC BAA-835 / Muc)	349741	Amuc_1538	4	1	14981
B2URB8	0.962727	7.93899	6.45051	0.000728849	0.00396335	-0.291734	Ketol-acid reductoisomerase (NADP(+))	Akkermansia muciniphila (strain ATCC BAA-835 / Muc)	349741	ilvC	3	1	35122
B2UMW8	0.961621	3.49561	3.53099	0.0128946	0.0327651	-3.48532	ABC transporter related	Akkermansia muciniphila (strain ATCC BAA-835 / Muc)	349741	Amuc_0335	4	1	26223
B2UNB1	0.934037	3.23342	4.22087	0.00588651	0.0179343	-2.62045	Acetyltransferase	Akkermansia muciniphila (strain ATCC BAA-835 / Muc)	349741	Amuc_0384	3	1	23016
B2UMG5	0.92869	5.55139	6.24779	0.000860438	0.00437622	-0.476896	30S ribosomal protein S16	Akkermansia muciniphila (strain ATCC BAA-835 / Muc)	349741	rpsP	3	1	9168
B2UQW7	0.919996	4.79847	7.07963	0.000446521	0.00280214	0.254064	Peptidyl-prolyl cis-trans isomerase	Akkermansia muciniphila (strain ATCC BAA-835 / Muc)	349741	Amuc_1026	3	1	17906
B2UPZ3	0.917057	6.6349	6.64567	0.000623605	0.00357995	-0.117865	Thioredoxin	Akkermansia muciniphila (strain ATCC BAA-835 / Muc)	349741	Amuc_0691	3	1	11483
B2UNV3	0.915226	6.02875	7.03384	0.000462169	0.00285119	0.215746	50S ribosomal protein L27	Akkermansia muciniphila (strain ATCC BAA-835 / Muc)	349741	rpmA	3	1	9520
B2UMR0	0.912322	2.04112	8.01905	0.000228749	0.00170873	0.995963	Putative signal transduction protein with EFhand domain	Akkermansia muciniphila (strain ATCC BAA-835 / Muc)	349741	Amuc_0274	4	1	31660
B2UM98	0.910601	4.32901	7.67511	0.000289881	0.00207776	0.733778	Biotin/lipoyl attachment domain-containing protein	Akkermansia muciniphila (strain ATCC BAA-835 / Muc)	349741	Amuc_0203	4	1	12838
B2UKV8	0.905663	10.2106	9.0461	0.000118401	0.00131086	1.72103	60 kDa chaperonin	Akkermansia muciniphila (strain ATCC BAA-835 / Muc)	349741	groL	3	1	58407
B2UMX5	0.900901	4.68096	4.03705	0.00720305	0.021016	-2.84398	OsmC family protein	Akkermansia muciniphila (strain ATCC BAA-835 / Muc)	349741	Amuc_0342	4	1	14468
B2UR68	0.900558	5.59235	8.86972	0.000131941	0.00137593	1.60227	Uncharacterized protein	Akkermansia muciniphila (strain ATCC BAA-835 / Muc)	349741	Amuc_1127	4	1	17091
B2UMG7	0.895511	5.8223	5.32406	0.00193913	0.00765769	-1.38411	Endoribonuclease L-PSP	Akkermansia muciniphila (strain ATCC BAA-835 / Muc)	349741	Amuc_1705	4	1	16631
B2UL44	0.8846	4.36087	5.0275	0.00257183	0.00954811	-1.69922	3-dehydroquinate dehydratase	Akkermansia muciniphila (strain ATCC BAA-835 / Muc)	349741	Amuc_1495	4	1	26723
B2UL48	0.881997	3.22095	4.73415	0.00343929	0.0120814	-2.02317	Putative sigma E regulatory protein, MucB/RseB	Akkermansia muciniphila (strain ATCC BAA-835 / Muc)	349741	Amuc_1499	4	1	27802
B2UMT0	0.875092	6.30287	3.11593	0.0214103	0.0483584	-4.03794	30S ribosomal protein S17	Akkermansia muciniphila (strain ATCC BAA-835 / Muc)	349741	rpsQ	3	1	10332
B2ULM5	0.86275	7.71973	8.17309	0.000206304	0.001683	1.11008	Superoxide dismutase	Akkermansia muciniphila (strain ATCC BAA-835 / Muc)	349741	Amuc_1592	3	1	23906
B2UNT6	0.84497	7.53179	5.14183	0.00230349	0.00868185	-1.57629	Transcriptional regulator, DeoR family	Akkermansia muciniphila (strain ATCC BAA-835 / Muc)	349741	Amuc_0468	4	1	27102
B2UMT7	0.838904	7.67883	7.63117	0.000298979	0.00210644	0.699525	50S ribosomal protein L2	Akkermansia muciniphila (strain ATCC BAA-835 / Muc)	349741	rplB	3	1	30641
B2UQ86	0.835451	3.48917	3.63098	0.0114571	0.0299723	-3.35563	Rhomboid family protein	Akkermansia muciniphila (strain ATCC BAA-835 / Muc)	349741	Amuc_0787	4	1	33241
B2URC9	0.81201	5.04013	5.82471	0.00123356	0.00554209	-0.879031	50S ribosomal protein L28	Akkermansia muciniphila (strain ATCC BAA-835 / Muc)	349741	rpmB	3	1	9842
B2ULU7	0.810067	8.07395	8.2699	0.000193504	0.00162125	1.18078	Thioredoxin domain	Akkermansia muciniphila (strain ATCC BAA-835 / Muc)	349741	Amuc_0147	4	1	34944
B2URC8	0.789665	4.46139	4.58156	0.00401927	0.01347	-2.19664	Uncharacterized protein	Akkermansia muciniphila (strain ATCC BAA-835 / Muc)	349741	Amuc_1188	4	1	8712
B2UNJ0	0.78516	4.17733	3.71328	0.0104072	0.0276336	-3.24997	Uncharacterized protein	Akkermansia muciniphila (strain ATCC BAA-835 / Muc)	349741	Amuc_0464	4	1	23285
B2UQ47	0.777626	4.11337	5.42003	0.00177396	0.00711882	-1.28473	Protein-export membrane protein SecG	Akkermansia muciniphila (strain ATCC BAA-835 / Muc)	349741	Amuc_0746	3	1	16820
B2UM18	0.774578	6.8225	4.526	0.00425735	0.014003	-2.26065	Enoyl-[acyl-carrier-protein] reductase [NADH]	Akkermansia muciniphila (strain ATCC BAA-835 / Muc)	349741	Amuc_1642	3	1	27862
B2URE5	0.772866	7.32438	7.95133	0.000239503	0.00177834	0.94516	50S ribosomal protein L9	Akkermansia muciniphila (strain ATCC BAA-835 / Muc)	349741	rplI	3	1	16096
B2UPX6	0.757204	6.97191	7.40884	0.000350397	0.00234861	0.523461	30S ribosomal protein S2	Akkermansia muciniphila (strain ATCC BAA-835 / Muc)	349741	rpsB	3	1	25866
B2UQE3	0.754345	2.78678	5.49311	0.00165895	0.00694015	-1.20988	Probable endonuclease 4	Akkermansia muciniphila (strain ATCC BAA-835 / Muc)	349741	nfo	3	1	30760
B2UR84	0.753952	5.78061	3.29511	0.0171458	0.0407294	-3.79667	YD repeat protein	Akkermansia muciniphila (strain ATCC BAA-835 / Muc)	349741	Amuc_1143	4	1	217494
B2UMI0	0.74568	2.94426	4.63052	0.00382189	0.0130555	-2.14061	Uncharacterized protein	Akkermansia muciniphila (strain ATCC BAA-835 / Muc)	349741	Amuc_1718	4	1	12625
B2UQ44	0.74568	2.94426	4.63052	0.00382189	0.0130555	-2.14061	Uncharacterized protein	Akkermansia muciniphila (strain ATCC BAA-835 / Muc)	349741	Amuc_0743	4	1	19979
B2UQ02	0.744429	3.01776	3.27688	0.0175337	0.0413342	-3.82103	Uncharacterized protein	Akkermansia muciniphila (strain ATCC BAA-835 / Muc)	349741	Amuc_0700	4	1	15115
B2UNG3	0.739054	7.2463	5.25533	0.00206822	0.00803948	-1.45606	30S ribosomal protein S4	Akkermansia muciniphila (strain ATCC BAA-835 / Muc)	349741	rpsD	3	1	22787
B2UQT2	0.737665	3.79109	3.1524	0.0204559	0.0472352	-3.98852	TatD-related deoxyribonuclease	Akkermansia muciniphila (strain ATCC BAA-835 / Muc)	349741	Amuc_0988	4	1	30765
B2UQL1	0.734624	5.0649	5.87654	0.00117908	0.00533599	-0.828593	Cupin 2 conserved barrel domain protein	Akkermansia muciniphila (strain ATCC BAA-835 / Muc)	349741	Amuc_0914	4	1	12306
B2UP25	0.730295	5.95058	5.52929	0.00160517	0.00681649	-1.17309	30S ribosomal protein S14	Akkermansia muciniphila (strain ATCC BAA-835 / Muc)	349741	rpsN	3	1	10278
B2UNA9	0.729774	8.5577	4.62366	0.00384885	0.0130586	-2.14843	Polyribonucleotide nucleotidyltransferase	Akkermansia muciniphila (strain ATCC BAA-835 / Muc)	349741	pnp	3	1	77431
B2UKY5	0.721355	8.16037	6.20407	0.000892289	0.00451607	-0.51746	Malate dehydrogenase	Akkermansia muciniphila (strain ATCC BAA-835 / Muc)	349741	mdh	3	1	35075
B2UMT6	0.703102	6.04819	4.08132	0.0068581	0.0202743	-2.78968	30S ribosomal protein S19	Akkermansia muciniphila (strain ATCC BAA-835 / Muc)	349741	rpsS	3	1	9795
B2UP15	0.697244	4.67629	3.95067	0.00793362	0.0226154	-2.95077	Uncharacterized protein	Akkermansia muciniphila (strain ATCC BAA-835 / Muc)	349741	Amuc_0547	3	1	18277
B2UMN2	0.69455	4.10908	4.76575	0.00333143	0.0119738	-1.98768	Transcriptional regulator, AsnC family	Akkermansia muciniphila (strain ATCC BAA-835 / Muc)	349741	Amuc_1770	4	1	17966
B2UNN3	0.69013	2.45237	4.33025	0.00523284	0.0162218	-2.48987	Uncharacterized protein	Akkermansia muciniphila (strain ATCC BAA-835 / Muc)	349741	Amuc_1936	4	1	16548
B2UMX1	0.668259	4.17466	4.39421	0.00488873	0.0155039	-2.41434	Uncharacterized protein	Akkermansia muciniphila (strain ATCC BAA-835 / Muc)	349741	Amuc_0338	4	1	21016
B2UQ11	0.667917	5.32639	5.01415	0.00260542	0.00961524	-1.71369	Probable transcriptional regulatory protein Amuc_0709	Akkermansia muciniphila (strain ATCC BAA-835 / Muc)	349741	Amuc_0709	3	1	26909
B2UMU4	0.658556	4.44423	4.14847	0.00636969	0.0191974	-2.70788	30S ribosomal protein S12	Akkermansia muciniphila (strain ATCC BAA-835 / Muc)	349741	rpsL	3	1	14091
B2UMM2	0.658002	3.32143	3.97972	0.00767907	0.0221443	-2.91473	ABC transporter related	Akkermansia muciniphila (strain ATCC BAA-835 / Muc)	349741	Amuc_1760	4	1	32127
B2ULW4	0.658002	3.12644	4.49076	0.00441664	0.0143368	-2.30149	Uncharacterized protein	Akkermansia muciniphila (strain ATCC BAA-835 / Muc)	349741	Amuc_0164	4	1	12457
B2UQ17	0.658002	3.12644	4.49076	0.00441664	0.0143368	-2.30149	Uncharacterized protein	Akkermansia muciniphila (strain ATCC BAA-835 / Muc)	349741	Amuc_0715	4	1	23604
B2UP00	0.657318	7.35425	5.75254	0.00131431	0.00584139	-0.949839	Phosphoribosylaminoimidazole-succinocarboxamide synthase	Akkermansia muciniphila (strain ATCC BAA-835 / Muc)	349741	purC	3	1	26838
B2UMC3	0.651858	4.06201	5.742	0.0013266	0.00587493	-0.960228	Uncharacterized protein	Akkermansia muciniphila (strain ATCC BAA-835 / Muc)	349741	Amuc_0229	4	1	19306
B2UPB5	0.645465	5.58693	3.3214	0.0166028	0.0399757	-3.7616	Polysaccharide export protein	Akkermansia muciniphila (strain ATCC BAA-835 / Muc)	349741	Amuc_2077	4	1	28013
B2UKL9	0.644564	6.25136	3.53477	0.0128368	0.0326851	-3.48039	Ribosome-recycling factor	Akkermansia muciniphila (strain ATCC BAA-835 / Muc)	349741	frr	3	1	20890
B2URJ7	0.63837	3.22393	3.13479	0.0209109	0.0477522	-4.01237	50S ribosomal protein L34	Akkermansia muciniphila (strain ATCC BAA-835 / Muc)	349741	rpmH	3	1	7348
B2UM28	0.63563	2.17947	3.93913	0.00803739	0.0227543	-2.96512	Ribulose-phosphate 3-epimerase	Akkermansia muciniphila (strain ATCC BAA-835 / Muc)	349741	rpe	3	1	23612
B2UKW7	0.631599	9.87875	6.08503	0.000986099	0.00474319	-0.62904	Glyceraldehyde-3-phosphate dehydrogenase	Akkermansia muciniphila (strain ATCC BAA-835 / Muc)	349741	Amuc_1417	3	1	36720
B2UR46	0.630157	3.85485	5.72883	0.00134215	0.00590817	-0.973246	Uncharacterized protein	Akkermansia muciniphila (strain ATCC BAA-835 / Muc)	349741	Amuc_1105	4	1	24118
B2UN50	0.627456	6.30926	5.39355	0.00181788	0.00724815	-1.31203	PDZ/DHR/GLGF domain protein	Akkermansia muciniphila (strain ATCC BAA-835 / Muc)	349741	Amuc_1844	4	1	34062
B2UQJ8	0.622795	3.42468	6.00735	0.00105342	0.00491068	-0.702767	Uncharacterized protein	Akkermansia muciniphila (strain ATCC BAA-835 / Muc)	349741	Amuc_0900	4	1	16573
B2UL47	0.619628	4.09859	3.39804	0.0151251	0.0372126	-3.65989	Uncharacterized protein	Akkermansia muciniphila (strain ATCC BAA-835 / Muc)	349741	Amuc_1498	3	1	25180
B2UNI5	0.618459	5.10546	3.56938	0.0123203	0.0316955	-3.43536	RNA polymerase, sigma-24 subunit, ECF subfamily	Akkermansia muciniphila (strain ATCC BAA-835 / Muc)	349741	Amuc_0459	3	1	23005
B2ULY5	0.6165	4.67601	6.24683	0.000861127	0.00437622	-0.47779	NADH-quinone oxidoreductase subunit I	Akkermansia muciniphila (strain ATCC BAA-835 / Muc)	349741	nuoI	3	1	21280
B2UMT3	0.614418	6.56044	3.96371	0.00781817	0.0223892	-2.93457	30S ribosomal protein S3	Akkermansia muciniphila (strain ATCC BAA-835 / Muc)	349741	rpsC	3	1	25857
B2UMC6	0.610025	1.88998	3.32322	0.016566	0.0399646	-3.75918	Peptide deformylase	Akkermansia muciniphila (strain ATCC BAA-835 / Muc)	349741	def	3	1	25280
B2URH0	0.608877	6.75354	5.28158	0.00201779	0.00789293	-1.4285	Uncharacterized protein	Akkermansia muciniphila (strain ATCC BAA-835 / Muc)	349741	Amuc_1230	4	1	30020
B2URF0	0.607621	9.2194	6.09716	0.00097604	0.00472769	-0.617594	Phosphoenolpyruvate carboxykinase [GTP]	Akkermansia muciniphila (strain ATCC BAA-835 / Muc)	349741	pckG	3	1	67477
B2UML6	-0.591934	5.33718	-5.42052	0.00177317	0.00711882	-1.28423	Ornithine carbamoyltransferase	Akkermansia muciniphila (strain ATCC BAA-835 / Muc)	349741	arcB	3	1	34123
B2UPS4	-0.593485	7.08712	-3.95497	0.00789535	0.0225582	-2.94543	Fumarate hydratase class I	Akkermansia muciniphila (strain ATCC BAA-835 / Muc)	349741	Amuc_2144	3	1	60064
B2UR44	-0.596664	4.91009	-4.09951	0.0067218	0.0199453	-2.76746	Glutamyl aminopeptidase	Akkermansia muciniphila (strain ATCC BAA-835 / Muc)	349741	Amuc_1103	3	1	38109
B2ULP1	-0.613857	2.62886	-5.98916	0.00106994	0.00496902	-0.720141	Hydroxymethylbilane synthase	Akkermansia muciniphila (strain ATCC BAA-835 / Muc)	349741	Amuc_0090	3	1	35218
B2ULL9	-0.61534	5.81158	-4.39423	0.00488867	0.0155039	-2.41432	Type II secretion system protein E	Akkermansia muciniphila (strain ATCC BAA-835 / Muc)	349741	Amuc_1586	3	1	60555
B2UKW6	-0.622083	2.1727	-3.16257	0.0201981	0.0468143	-3.97477	Holliday junction ATP-dependent DNA helicase RuvA	Akkermansia muciniphila (strain ATCC BAA-835 / Muc)	349741	ruvA	3	1	23545
B2UPN7	-0.628671	3.8541	-5.39718	0.00181178	0.00724713	-1.30828	Malate dehydrogenase (Oxaloacetate-decarboxylating) (NADP(+))	Akkermansia muciniphila (strain ATCC BAA-835 / Muc)	349741	Amuc_2106	3	1	47486
B2UQQ4	-0.632161	7.30096	-7.15352	0.000422535	0.00268689	0.315465	Transcription termination/antitermination protein NusA	Akkermansia muciniphila (strain ATCC BAA-835 / Muc)	349741	nusA	3	1	48346
B2UMM9	-0.635648	4.45877	-4.22194	0.00587968	0.0179343	-2.61916	Uncharacterized protein	Akkermansia muciniphila (strain ATCC BAA-835 / Muc)	349741	Amuc_1767	4	1	32196
B2UQX7	-0.636998	4.73939	-4.04055	0.00717509	0.0209838	-2.83968	Elongation factor 4	Akkermansia muciniphila (strain ATCC BAA-835 / Muc)	349741	lepA	3	1	66675
B2UN39	-0.640555	7.198	-3.80783	0.00933126	0.025319	-3.12981	L-fucose isomerase	Akkermansia muciniphila (strain ATCC BAA-835 / Muc)	349741	fucI	3	1	64654
B2UMA1	-0.645495	5.86869	-3.61338	0.0116967	0.0304066	-3.37836	Succinate CoA transferase	Akkermansia muciniphila (strain ATCC BAA-835 / Muc)	349741	Amuc_0206	3	1	54014
B2UP76	-0.654413	5.496	-6.53984	0.000678328	0.003806	-0.211629	Iron-sulfur cluster carrier protein	Akkermansia muciniphila (strain ATCC BAA-835 / Muc)	349741	Amuc_2037	3	1	38356
B2UN08	-0.657946	4.9131	-3.25603	0.0179895	0.0422482	-3.84896	Peptidase S15	Akkermansia muciniphila (strain ATCC BAA-835 / Muc)	349741	Amuc_1801	4	1	39724
B2UQF6	-0.658002	3.12644	-4.49076	0.00441664	0.0143368	-2.30149	Cyclic nucleotide-binding protein	Akkermansia muciniphila (strain ATCC BAA-835 / Muc)	349741	Amuc_0858	4	1	53706
B2UNF7	-0.658615	5.11856	-6.9119	0.00050703	0.00305203	0.112649	Pyruvate kinase	Akkermansia muciniphila (strain ATCC BAA-835 / Muc)	349741	Amuc_0431	3	1	51657
B2ULY6	-0.662445	3.82516	-3.85546	0.0088367	0.0246236	-3.06977	NADH-quinone oxidoreductase subunit H	Akkermansia muciniphila (strain ATCC BAA-835 / Muc)	349741	nuoH	3	1	47749
B2URD2	-0.665233	5.29916	-5.80807	0.00125167	0.00560312	-0.895301	Mannose-1-phosphate guanylyltransferase (GDP)	Akkermansia muciniphila (strain ATCC BAA-835 / Muc)	349741	Amuc_1192	4	1	39033
B2UN63	-0.669126	6.19834	-3.39417	0.0151963	0.0372398	-3.66501	Formate--tetrahydrofolate ligase	Akkermansia muciniphila (strain ATCC BAA-835 / Muc)	349741	fhs	3	1	59758
B2UM91	-0.669958	5.01011	-5.48745	0.00166755	0.00694015	-1.21566	Serine/threonine protein kinase	Akkermansia muciniphila (strain ATCC BAA-835 / Muc)	349741	Amuc_0196	4	1	59261
B2ULQ7	-0.671549	2.98132	-3.8529	0.00886251	0.0246402	-3.07299	Beta-lactamase	Akkermansia muciniphila (strain ATCC BAA-835 / Muc)	349741	Amuc_0106	4	1	41814
B2UQR6	-0.671883	6.28119	-6.32371	0.00080819	0.00419312	-0.406996	Galactokinase	Akkermansia muciniphila (strain ATCC BAA-835 / Muc)	349741	Amuc_0969	3	1	42121
B2UPF0	-0.678492	8.38549	-6.06004	0.0010072	0.00474877	-0.652675	Uncharacterized protein	Akkermansia muciniphila (strain ATCC BAA-835 / Muc)	349741	Amuc_0590	4	1	50415
B2ULR5	-0.680492	3.69918	-3.5028	0.0133353	0.0336778	-3.52213	N5-carboxyaminoimidazole ribonucleotide mutase	Akkermansia muciniphila (strain ATCC BAA-835 / Muc)	349741	purE	3	1	14128
B2UKU7	-0.682089	6.11163	-6.52357	0.000687223	0.00382133	-0.226154	Aspartate--tRNA(Asp/Asn) ligase	Akkermansia muciniphila (strain ATCC BAA-835 / Muc)	349741	aspS	3	1	66990
B2UL53	-0.687045	7.51725	-5.84747	0.00120929	0.00545279	-0.85684	DNA-directed RNA polymerase subunit alpha	Akkermansia muciniphila (strain ATCC BAA-835 / Muc)	349741	rpoA	3	1	41172
B2UN54	-0.69138	3.34569	-5.32051	0.00194557	0.00765873	-1.38782	Oligopeptide/dipeptide ABC transporter, ATPase subunit	Akkermansia muciniphila (strain ATCC BAA-835 / Muc)	349741	Amuc_1851	4	1	37230
B2UMD5	-0.693712	3.70979	-5.44187	0.00173867	0.00711536	-1.26229	Sel1 domain protein repeat-containing protein	Akkermansia muciniphila (strain ATCC BAA-835 / Muc)	349741	Amuc_0241	4	1	52964
B2UNU6	-0.699845	3.05968	-3.46533	0.013947	0.0347276	-3.57123	PPK2 domain-containing protein	Akkermansia muciniphila (strain ATCC BAA-835 / Muc)	349741	Amuc_0478	4	1	35783
B2ULU8	-0.702282	5.46442	-6.94505	0.000494356	0.00300491	0.140828	Saccharopine dehydrogenase	Akkermansia muciniphila (strain ATCC BAA-835 / Muc)	349741	Amuc_0148	4	1	45790
B2UPM8	-0.702786	2.67332	-3.51361	0.0131643	0.0333819	-3.508	Nitroreductase	Akkermansia muciniphila (strain ATCC BAA-835 / Muc)	349741	Amuc_2097	4	1	38599
B2UQN0	-0.703908	3.54819	-3.45743	0.0140799	0.0349183	-3.58161	Protein translocase subunit SecY	Akkermansia muciniphila (strain ATCC BAA-835 / Muc)	349741	secY	3	1	54262
B2UM89	-0.706527	3.3282	-3.09985	0.0218467	0.0492544	-4.05979	Uncharacterized protein	Akkermansia muciniphila (strain ATCC BAA-835 / Muc)	349741	Amuc_0194	4	1	64695
B2UR64	-0.718706	4.2641	-3.53715	0.0128004	0.0326595	-3.47728	Uncharacterized protein	Akkermansia muciniphila (strain ATCC BAA-835 / Muc)	349741	Amuc_1123	4	1	54043
B2UN68	-0.723308	2.36165	-5.01782	0.00259613	0.00960956	-1.70971	MotA/TolQ/ExbB proton channel	Akkermansia muciniphila (strain ATCC BAA-835 / Muc)	349741	Amuc_1865	3	1	22931
B2ULS8	-0.726857	3.66573	-4.35624	0.00508985	0.0160188	-2.45911	DNA topoisomerase (ATP-hydrolyzing)	Akkermansia muciniphila (strain ATCC BAA-835 / Muc)	349741	Amuc_0128	4	1	78229
B2URF7	-0.731082	2.44181	-3.30367	0.0169668	0.0405372	-3.78524	Uncharacterized protein	Akkermansia muciniphila (strain ATCC BAA-835 / Muc)	349741	Amuc_1217	4	1	14663
B2ULS2	-0.734904	5.77968	-6.43403	0.000738638	0.00397659	-0.306613	Sulfatase	Akkermansia muciniphila (strain ATCC BAA-835 / Muc)	349741	Amuc_0121	3	1	57422
B2UPQ4	-0.738338	3.43573	-3.11778	0.0213607	0.0483345	-4.03543	Uncharacterized protein	Akkermansia muciniphila (strain ATCC BAA-835 / Muc)	349741	Amuc_2123	4	1	57270
B2UNL5	-0.738977	6.82867	-7.60872	0.000303755	0.00211613	0.681951	Multifunctional fusion protein	Akkermansia muciniphila (strain ATCC BAA-835 / Muc)	349741	lpxC	3	1	47799
B2UQ90	-0.739903	4.45071	-5.5112	0.0016318	0.00687548	-1.19146	Radical SAM domain protein	Akkermansia muciniphila (strain ATCC BAA-835 / Muc)	349741	Amuc_0791	4	1	45449
B2UM11	-0.740061	4.82044	-3.35937	0.0158518	0.0385416	-3.71112	Thioredoxin domain-containing protein	Akkermansia muciniphila (strain ATCC BAA-835 / Muc)	349741	Amuc_1635	4	1	47616
B2UMN6	-0.745623	5.85976	-6.06018	0.00100708	0.00474877	-0.652546	Glycine--tRNA ligase	Akkermansia muciniphila (strain ATCC BAA-835 / Muc)	349741	Amuc_1774	3	1	60296
B2UQ00	-0.752	3.64243	-4.73903	0.00342237	0.0120814	-2.01768	Beta-glucanase	Akkermansia muciniphila (strain ATCC BAA-835 / Muc)	349741	Amuc_0698	3	1	41206
B2URI9	-0.752262	6.63275	-6.37624	0.000774172	0.0040995	-0.359022	GDP-mannose 4,6-dehydratase	Akkermansia muciniphila (strain ATCC BAA-835 / Muc)	349741	gmd	3	1	40834
B2UP80	-0.752333	6.4851	-6.13706	0.000943762	0.00464391	-0.580056	Efflux transporter, RND family, MFP subunit	Akkermansia muciniphila (strain ATCC BAA-835 / Muc)	349741	Amuc_2041	3	1	45608
B2UKY7	-0.754345	3.98576	-4.40876	0.0048141	0.0153457	-2.39725	Glycosyl hydrolase family 98 putative carbohydrate binding module	Akkermansia muciniphila (strain ATCC BAA-835 / Muc)	349741	Amuc_1438	4	1	69822
B2ULK6	-0.757719	5.07413	-5.48051	0.00167815	0.00695954	-1.22273	Citrate synthase	Akkermansia muciniphila (strain ATCC BAA-835 / Muc)	349741	Amuc_1572	3	1	43060
B2UR40	-0.758613	6.73976	-6.43043	0.000740799	0.00397659	-0.309872	Uncharacterized protein	Akkermansia muciniphila (strain ATCC BAA-835 / Muc)	349741	Amuc_1099	4	1	37610
B2UME8	-0.766403	2.3832	-3.46334	0.0139804	0.0347408	-3.57384	Xylose isomerase domain protein TIM barrel	Akkermansia muciniphila (strain ATCC BAA-835 / Muc)	349741	Amuc_0254	4	1	35034
B2UND0	-0.767983	4.55243	-7.23009	0.000399237	0.00257841	0.378512	Pantothenate synthetase	Akkermansia muciniphila (strain ATCC BAA-835 / Muc)	349741	panC	3	1	30898
B2UNP3	-0.782007	5.50595	-7.79947	0.000265818	0.00193891	0.829784	Dihydrodipicolinate synthetase	Akkermansia muciniphila (strain ATCC BAA-835 / Muc)	349741	Amuc_1946	3	1	33011
B2UQX3	-0.795447	5.37057	-4.42745	0.00472005	0.0151181	-2.37533	Beta-N-acetylhexosaminidase	Akkermansia muciniphila (strain ATCC BAA-835 / Muc)	349741	Amuc_1032	3	1	58980
B2UP82	-0.799493	6.58498	-5.68136	0.00139994	0.00610395	-1.02032	RND efflux system, outer membrane lipoprotein, NodT family	Akkermansia muciniphila (strain ATCC BAA-835 / Muc)	349741	Amuc_2043	3	1	51929
B2UM24	-0.800179	2.88383	-3.13037	0.0210267	0.0479088	-4.01836	Beta-phosphoglucomutase family hydrolase	Akkermansia muciniphila (strain ATCC BAA-835 / Muc)	349741	Amuc_1649	4	1	21993
B2UPE4	-0.802761	6.96014	-3.9651	0.00780604	0.0223892	-2.93286	Outer membrane autotransporter barrel domain protein	Akkermansia muciniphila (strain ATCC BAA-835 / Muc)	349741	Amuc_0584	4	1	232644
B2UR35	-0.80587	3.30768	-3.14976	0.0205234	0.047265	-3.99209	ROK family protein	Akkermansia muciniphila (strain ATCC BAA-835 / Muc)	349741	Amuc_1094	4	1	35734
B2ULV2	-0.80662	4.50305	-3.47698	0.0137536	0.0343859	-3.55594	Tubulin/FtsZ GTPase	Akkermansia muciniphila (strain ATCC BAA-835 / Muc)	349741	Amuc_0152	4	1	50941
B2ULL0	-0.808642	3.72142	-4.65965	0.00370969	0.0127778	-2.10744	DNA-directed RNA polymerase, omega subunit	Akkermansia muciniphila (strain ATCC BAA-835 / Muc)	349741	Amuc_1577	4	1	8000
B2UM85	-0.810986	2.62011	-3.62358	0.0115572	0.0301648	-3.36519	Lipoprotein signal peptidase	Akkermansia muciniphila (strain ATCC BAA-835 / Muc)	349741	lspA	3	1	29014
B2UKZ2	-0.813586	7.065	-5.92356	0.00113203	0.00517976	-0.78312	Uncharacterized protein	Akkermansia muciniphila (strain ATCC BAA-835 / Muc)	349741	Amuc_1443	4	1	52257
B2UNE1	-0.813837	3.71519	-4.03229	0.00724123	0.0210778	-2.84983	Bifunctional protein HldE	Akkermansia muciniphila (strain ATCC BAA-835 / Muc)	349741	hldE	3	1	54407
B2ULF5	-0.814193	4.5303	-4.80063	0.00321678	0.0116292	-1.94867	DNA methylase N-4/N-6 domain protein	Akkermansia muciniphila (strain ATCC BAA-835 / Muc)	349741	Amuc_1521	3	1	71848
B2UPZ9	-0.817154	3.9517	-6.17411	0.000914896	0.00456096	-0.545384	Beta-glucanase	Akkermansia muciniphila (strain ATCC BAA-835 / Muc)	349741	Amuc_0697	3	1	42420
B2UP66	-0.828476	3.86968	-5.17036	0.00224161	0.00852638	-1.54591	Dihydroorotase	Akkermansia muciniphila (strain ATCC BAA-835 / Muc)	349741	pyrC	3	1	36380
B2ULM7	-0.828476	2.3832	-3.75604	0.0099043	0.0266406	-3.19546	NCAIR mutase (PurE)-related protein-like protein	Akkermansia muciniphila (strain ATCC BAA-835 / Muc)	349741	Amuc_1594	4	1	26250
B2UNG7	-0.828476	2.62886	-4.70722	0.00353436	0.0123107	-2.05354	Uncharacterized protein	Akkermansia muciniphila (strain ATCC BAA-835 / Muc)	349741	Amuc_0441	4	1	33527
B2UQH5	-0.829285	3.48608	-3.41685	0.0147852	0.0364485	-3.63505	DNA repair protein RecN	Akkermansia muciniphila (strain ATCC BAA-835 / Muc)	349741	Amuc_0877	3	1	61073
B2UN65	-0.830225	6.11395	-5.94106	0.00111506	0.00514007	-0.766261	Phosphoribosylamine--glycine ligase	Akkermansia muciniphila (strain ATCC BAA-835 / Muc)	349741	purD	3	1	45505
B2UQG5	-0.830533	6.57644	-8.12858	0.000212516	0.00170873	1.07731	Peptidase M42 family protein	Akkermansia muciniphila (strain ATCC BAA-835 / Muc)	349741	Amuc_0867	3	1	41175
B2UPD0	-0.830618	2.41531	-3.75346	0.00993387	0.0266623	-3.19875	Uncharacterized protein	Akkermansia muciniphila (strain ATCC BAA-835 / Muc)	349741	Amuc_0570	4	1	12096
B2ULD3	-0.832603	6.91866	-8.45647	0.000171343	0.00153937	1.31489	2-amino-3-ketobutyrate coenzyme A ligase	Akkermansia muciniphila (strain ATCC BAA-835 / Muc)	349741	kbl	3	1	43335
B2UN14	-0.838191	4.1855	-7.04804	0.000457249	0.00283495	0.227652	Aldo/keto reductase	Akkermansia muciniphila (strain ATCC BAA-835 / Muc)	349741	Amuc_1807	4	1	34551
B2UNI4	-0.843103	5.27539	-3.28582	0.0173423	0.0410389	-3.80908	Glutamine amidotransferase class-II	Akkermansia muciniphila (strain ATCC BAA-835 / Muc)	349741	Amuc_0458	4	1	72176
B2URK2	-0.843505	3.41418	-5.89928	0.00115605	0.00525091	-0.806563	Pyridoxamine 5~-phosphate oxidase	Akkermansia muciniphila (strain ATCC BAA-835 / Muc)	349741	Amuc_1262	3	1	24775
B2UNW3	-0.848107	2.14736	-4.58305	0.0040131	0.01347	-2.19493	Uncharacterized protein	Akkermansia muciniphila (strain ATCC BAA-835 / Muc)	349741	Amuc_0495	4	1	42003
B2UNM1	-0.8544	4.79222	-3.38115	0.0154379	0.0376832	-3.68224	Beta-N-acetylhexosaminidase	Akkermansia muciniphila (strain ATCC BAA-835 / Muc)	349741	Amuc_1924	3	1	75093
B2UNH2	-0.855403	5.08146	-5.94715	0.00110923	0.00513227	-0.760406	Aminomethyltransferase	Akkermansia muciniphila (strain ATCC BAA-835 / Muc)	349741	gcvT	3	1	38889
B2UMN9	-0.856731	4.21312	-4.74229	0.00341113	0.0120814	-2.01402	von Willebrand factor type A	Akkermansia muciniphila (strain ATCC BAA-835 / Muc)	349741	Amuc_1777	4	1	85462
B2UP59	-0.866487	3.93452	-8.52982	0.000163446	0.00152385	1.36686	LAO/AO transport system ATPase	Akkermansia muciniphila (strain ATCC BAA-835 / Muc)	349741	Amuc_2020	3	1	36672
B2ULL7	-0.869228	5.95661	-4.87256	0.00299424	0.0109202	-1.86878	Type II secretion system protein	Akkermansia muciniphila (strain ATCC BAA-835 / Muc)	349741	Amuc_1584	3	1	45340
B2UQI7	-0.871479	4.78102	-3.14338	0.0206876	0.047438	-4.00074	Efflux transporter, RND family, MFP subunit	Akkermansia muciniphila (strain ATCC BAA-835 / Muc)	349741	Amuc_0889	3	1	42128
B2UM33	-0.87431	2.84676	-3.80902	0.00931853	0.025319	-3.12831	Biosynthetic arginine decarboxylase	Akkermansia muciniphila (strain ATCC BAA-835 / Muc)	349741	speA	3	1	72205
B2ULU0	-0.876442	6.14144	-7.3388	0.000368664	0.00244461	0.46703	Tyrosine--tRNA ligase	Akkermansia muciniphila (strain ATCC BAA-835 / Muc)	349741	Amuc_0140	3	1	44311
B2UQD9	-0.876683	6.09978	-8.68235	0.000148337	0.00143701	1.47359	Argininosuccinate lyase	Akkermansia muciniphila (strain ATCC BAA-835 / Muc)	349741	argH	3	1	50809
B2UQK3	-0.887377	4.96108	-5.72758	0.00134363	0.00590817	-0.974476	Multifunctional fusion protein	Akkermansia muciniphila (strain ATCC BAA-835 / Muc)	349741	msrB	3	1	42596
B2UL68	-0.888627	4.01113	-3.31866	0.0166585	0.040032	-3.76525	Alpha-L-fucosidase	Akkermansia muciniphila (strain ATCC BAA-835 / Muc)	349741	Amuc_0010	4	1	59254
B2UNX4	-0.889605	6.43528	-8.06413	0.000221901	0.00170873	1.02956	ATP synthase subunit beta	Akkermansia muciniphila (strain ATCC BAA-835 / Muc)	349741	atpD	3	1	51212
B2UR04	-0.890808	3.88605	-3.12545	0.0211566	0.04796	-4.02503	Ankyrin	Akkermansia muciniphila (strain ATCC BAA-835 / Muc)	349741	Amuc_1063	4	1	37760
B2URB5	-0.891006	4.02711	-6.35904	0.00078513	0.00410785	-0.374702	Band 7 protein	Akkermansia muciniphila (strain ATCC BAA-835 / Muc)	349741	Amuc_1175	4	1	38210
B2UN91	-0.891622	6.55913	-6.42359	0.000744919	0.00398146	-0.316057	Glutamate--tRNA ligase	Akkermansia muciniphila (strain ATCC BAA-835 / Muc)	349741	gltX	3	1	48576
B2UNA6	-0.892691	2.41531	-3.91816	0.00822987	0.0231407	-2.99126	Cytochrome C family protein	Akkermansia muciniphila (strain ATCC BAA-835 / Muc)	349741	Amuc_0379	4	1	85438
B2UNG8	-0.892691	2.41531	-3.91816	0.00822987	0.0231407	-2.99126	Glycosyl transferase group 1	Akkermansia muciniphila (strain ATCC BAA-835 / Muc)	349741	Amuc_0442	4	1	40865
B2UL75	-0.893929	6.96521	-10.1238	6.34705e-05	0.00104876	2.40065	Glycosyl hydrolase family 109 protein 1	Akkermansia muciniphila (strain ATCC BAA-835 / Muc)	349741	Amuc_0017	3	1	53768
B2UQ57	-0.898382	4.60912	-6.70756	0.000593967	0.00345784	-0.0636033	ADP-L-glycero-D-manno-heptose-6-epimerase	Akkermansia muciniphila (strain ATCC BAA-835 / Muc)	349741	hldD	3	1	36836
B2UMK3	-0.911335	6.22207	-6.79534	0.000554669	0.00329086	0.0126537	UTP--glucose-1-phosphate uridylyltransferase	Akkermansia muciniphila (strain ATCC BAA-835 / Muc)	349741	Amuc_1741	3	1	50405
B2ULH0	-0.918296	2.89979	-3.3058	0.0169226	0.0405097	-3.78239	Tryptophan synthase alpha chain	Akkermansia muciniphila (strain ATCC BAA-835 / Muc)	349741	trpA	3	1	28507
B2UM66	-0.919664	4.13395	-3.65483	0.0111413	0.0292695	-3.32492	2-oxoglutarate dehydrogenase complex component E2	Akkermansia muciniphila (strain ATCC BAA-835 / Muc)	349741	Amuc_1692	3	1	39134
B2UMV1	-0.92427	4.1719	-4.33209	0.00522257	0.0162218	-2.48769	1-deoxy-D-xylulose-5-phosphate synthase	Akkermansia muciniphila (strain ATCC BAA-835 / Muc)	349741	dxs	3	1	68694
B2UNX6	-0.925516	6.54928	-8.63375	0.000152968	0.0014611	1.43977	ATP synthase subunit alpha	Akkermansia muciniphila (strain ATCC BAA-835 / Muc)	349741	atpA	3	1	55201
B2UMC1	-0.935785	2.32955	-5.3481	0.00189617	0.00751199	-1.35911	Uncharacterized protein	Akkermansia muciniphila (strain ATCC BAA-835 / Muc)	349741	Amuc_0227	4	1	45654
B2UN57	-0.935785	2.32955	-5.3481	0.00189617	0.00751199	-1.35911	Binding-protein-dependent transport systems inner membrane component	Akkermansia muciniphila (strain ATCC BAA-835 / Muc)	349741	Amuc_1854	3	1	59437
B2ULG9	-0.936676	3.99791	-4.85798	0.00303791	0.0110469	-1.88492	Tryptophan synthase beta chain	Akkermansia muciniphila (strain ATCC BAA-835 / Muc)	349741	trpB	3	1	42031
B2UMI2	-0.949332	2.58198	-7.12409	0.000431905	0.00273246	0.291077	AMP-dependent synthetase and ligase	Akkermansia muciniphila (strain ATCC BAA-835 / Muc)	349741	Amuc_1720	4	1	78192
B2UQ69	-0.953323	2.69128	-3.51177	0.0131932	0.0333869	-3.5104	Uncharacterized protein	Akkermansia muciniphila (strain ATCC BAA-835 / Muc)	349741	Amuc_0769	4	1	83935
B2UR65	-0.954165	4.09433	-5.67897	0.00140292	0.00610395	-1.0227	Uncharacterized protein	Akkermansia muciniphila (strain ATCC BAA-835 / Muc)	349741	Amuc_1124	4	1	54468
B2UMW5	-0.954646	2.79925	-4.12691	0.00652212	0.0194878	-2.73407	Uncharacterized protein	Akkermansia muciniphila (strain ATCC BAA-835 / Muc)	349741	Amuc_0332	4	1	17219
B2UPQ6	-0.954686	6.59834	-9.47236	9.18267e-05	0.00112738	1.999	Adenylosuccinate synthetase	Akkermansia muciniphila (strain ATCC BAA-835 / Muc)	349741	purA	3	1	46018
B2UP90	-0.954803	7.23772	-5.53918	0.00159082	0.00677874	-1.16306	Glutamate dehydrogenase	Akkermansia muciniphila (strain ATCC BAA-835 / Muc)	349741	Amuc_2051	3	1	49535
B2UKZ6	-0.95919	4.14154	-8.76626	0.000140719	0.00140981	1.53153	N-acetyl-gamma-glutamyl-phosphate reductase	Akkermansia muciniphila (strain ATCC BAA-835 / Muc)	349741	argC	3	1	37563
B2UPV9	-0.959248	2.44859	-4.342	0.00516764	0.0161407	-2.47595	Peptidoglycan-binding LysM	Akkermansia muciniphila (strain ATCC BAA-835 / Muc)	349741	Amuc_0657	4	1	29295
B2UQ06	-0.960672	4.06195	-8.42674	0.000174669	0.00153937	1.29371	Uncharacterized protein	Akkermansia muciniphila (strain ATCC BAA-835 / Muc)	349741	Amuc_0704	4	1	47448
B2UPI9	-0.96776	3.59119	-4.0241	0.00730756	0.021221	-2.85991	Holliday junction ATP-dependent DNA helicase RuvB	Akkermansia muciniphila (strain ATCC BAA-835 / Muc)	349741	ruvB	3	1	37150
B2ULV3	-0.972326	4.73276	-8.73776	0.000143254	0.00140981	1.51191	Cell division protein FtsA	Akkermansia muciniphila (strain ATCC BAA-835 / Muc)	349741	ftsA	3	1	43652
B2UQX2	-0.972741	5.61039	-6.15748	0.000927725	0.00458318	-0.560926	Cysteine--tRNA ligase	Akkermansia muciniphila (strain ATCC BAA-835 / Muc)	349741	cysS	3	1	52989
B2UPU5	-0.974372	4.82163	-4.62522	0.00384272	0.0130586	-2.14666	Oxidoreductase domain protein	Akkermansia muciniphila (strain ATCC BAA-835 / Muc)	349741	Amuc_2166	4	1	49664
B2UR32	-0.991119	6.29303	-9.71874	7.96475e-05	0.00107351	2.15408	Cytochrome-c peroxidase	Akkermansia muciniphila (strain ATCC BAA-835 / Muc)	349741	Amuc_1091	4	1	50366
B2UQJ9	-1	2.36165	-5.4334	0.00175226	0.00711882	-1.27098	Uncharacterized protein	Akkermansia muciniphila (strain ATCC BAA-835 / Muc)	349741	Amuc_0901	4	1	14655
B2UM13	-1.00948	4.11465	-6.0764	0.000993327	0.00474319	-0.637192	Alpha amylase catalytic region	Akkermansia muciniphila (strain ATCC BAA-835 / Muc)	349741	Amuc_1637	4	1	64435
B2UPQ0	-1.01168	5.75872	-7.63119	0.000298976	0.00210644	0.699534	ATPase associated with various cellular activities AAA_3	Akkermansia muciniphila (strain ATCC BAA-835 / Muc)	349741	Amuc_2119	4	1	37252
B2ULM4	-1.01327	5.18375	-8.84393	0.000134068	0.00138537	1.58471	Cytidyltransferase-related domain protein	Akkermansia muciniphila (strain ATCC BAA-835 / Muc)	349741	Amuc_1591	4	1	40299
B2UL64	-1.01666	3.66011	-3.59107	0.0120084	0.0310216	-3.40722	DUF4340 domain-containing protein	Akkermansia muciniphila (strain ATCC BAA-835 / Muc)	349741	Amuc_0006	4	1	76575
B2UP05	-1.02062	5.89048	-9.64515	8.30772e-05	0.0010812	2.10817	Peptidase M42 family protein	Akkermansia muciniphila (strain ATCC BAA-835 / Muc)	349741	Amuc_0537	3	1	39212
B2ULF0	-1.02346	2.4807	-4.75548	0.00336604	0.0120285	-1.9992	Putative PAS/PAC sensor protein	Akkermansia muciniphila (strain ATCC BAA-835 / Muc)	349741	Amuc_1516	4	1	61398
B2ULN0	-1.02632	3.14879	-5.45862	0.00171213	0.00705329	-1.24512	Polyprenyl synthetase	Akkermansia muciniphila (strain ATCC BAA-835 / Muc)	349741	Amuc_1597	3	1	37310
B2UN62	-1.02632	3.14879	-5.45862	0.00171213	0.00705329	-1.24512	2-dehydropantoate 2-reductase	Akkermansia muciniphila (strain ATCC BAA-835 / Muc)	349741	Amuc_1859	3	1	34258
B2UL14	-1.02717	4.34952	-6.60782	0.000642569	0.00364907	-0.151256	Signal peptidase I	Akkermansia muciniphila (strain ATCC BAA-835 / Muc)	349741	Amuc_1465	3	1	48410
B2UNH1	-1.0303	5.33359	-5.90068	0.00115465	0.00525091	-0.805212	Ribosome-binding ATPase YchF	Akkermansia muciniphila (strain ATCC BAA-835 / Muc)	349741	ychF	3	1	40792
B2UPL6	-1.03366	2.73145	-3.3691	0.0156654	0.0381632	-3.69821	Uncharacterized protein	Akkermansia muciniphila (strain ATCC BAA-835 / Muc)	349741	Amuc_2085	4	1	36638
B2UQ84	-1.03675	4.94452	-5.42281	0.00176943	0.00711882	-1.28187	3-isopropylmalate dehydrogenase	Akkermansia muciniphila (strain ATCC BAA-835 / Muc)	349741	leuB	3	1	39772
B2UPU8	-1.03926	4.10459	-4.782	0.00327744	0.011814	-1.96948	Arginine--tRNA ligase	Akkermansia muciniphila (strain ATCC BAA-835 / Muc)	349741	argS	3	1	65055
B2UP64	-1.04069	5.80066	-8.9139	0.000128388	0.00136069	1.63223	DEAD/DEAH box helicase domain protein	Akkermansia muciniphila (strain ATCC BAA-835 / Muc)	349741	Amuc_2025	4	1	44254
B2UR10	-1.04084	6.05919	-8.96916	0.000124098	0.00134713	1.66951	Adenosylhomocysteinase	Akkermansia muciniphila (strain ATCC BAA-835 / Muc)	349741	ahcY	3	1	52034
B2UME7	-1.04309	2.3832	-4.51534	0.00430486	0.0141217	-2.27299	Peptidase M23	Akkermansia muciniphila (strain ATCC BAA-835 / Muc)	349741	Amuc_0253	4	1	31512
B2UP28	-1.06058	2.11525	-6.62905	0.000631851	0.00361057	-0.132506	Sun protein	Akkermansia muciniphila (strain ATCC BAA-835 / Muc)	349741	Amuc_0561	3	1	46149
B2UMV5	-1.06139	6.13928	-8.356	0.000182888	0.00158172	1.24302	GTPase Der	Akkermansia muciniphila (strain ATCC BAA-835 / Muc)	349741	der	3	1	51357
B2UNP8	-1.06332	5.89806	-3.79447	0.00947543	0.0255981	-3.14671	NADH:flavin oxidoreductase/NADH oxidase	Akkermansia muciniphila (strain ATCC BAA-835 / Muc)	349741	Amuc_1951	4	1	40799
B2ULA0	-1.06656	2.39493	-6.08007	0.000990247	0.00474319	-0.633725	Release factor glutamine methyltransferase	Akkermansia muciniphila (strain ATCC BAA-835 / Muc)	349741	prmC	3	1	33471
B2UQ56	-1.07413	2.39872	-6.99203	0.000477015	0.00292821	0.180567	Glycosyl transferase family 9	Akkermansia muciniphila (strain ATCC BAA-835 / Muc)	349741	Amuc_0755	4	1	36104
B2UPW8	-1.07878	5.98378	-9.81846	7.52596e-05	0.00105493	2.21572	3-isopropylmalate dehydratase large subunit	Akkermansia muciniphila (strain ATCC BAA-835 / Muc)	349741	leuC	3	1	50498
B2ULY8	-1.08277	5.64036	-8.0646	0.00022183	0.00170873	1.02992	NADH dehydrogenase (Quinone)	Akkermansia muciniphila (strain ATCC BAA-835 / Muc)	349741	Amuc_1612	3	1	51316
B2UPN4	-1.08545	5.71011	-10.1008	6.4279e-05	0.00104876	2.38693	Methionine--tRNA ligase	Akkermansia muciniphila (strain ATCC BAA-835 / Muc)	349741	Amuc_2103	3	1	62093
B2UQ97	-1.09281	6.04181	-5.56534	0.00155357	0.00664287	-1.1366	Lysine--tRNA ligase	Akkermansia muciniphila (strain ATCC BAA-835 / Muc)	349741	lysS	3	1	55793
B2UMM1	-1.09419	5.04737	-10.7489	4.54186e-05	0.000893953	2.76198	Peptidase M20	Akkermansia muciniphila (strain ATCC BAA-835 / Muc)	349741	Amuc_1759	4	1	50300
B2UQA9	-1.09465	3.74356	-4.26875	0.00558967	0.017199	-2.56307	DNA polymerase III, delta subunit	Akkermansia muciniphila (strain ATCC BAA-835 / Muc)	349741	Amuc_0811	4	1	42826
B2UN02	-1.0965	3.90719	-4.31303	0.00533008	0.016441	-2.5103	Beta-N-acetylhexosaminidase	Akkermansia muciniphila (strain ATCC BAA-835 / Muc)	349741	Amuc_0369	3	1	73909
B2UMD9	-1.09697	4.95879	-8.14884	0.000209662	0.00169922	1.09225	Peptide chain release factor 2	Akkermansia muciniphila (strain ATCC BAA-835 / Muc)	349741	prfB	3	1	37060
B2UQE8	-1.09868	3.37996	-4.3778	0.00497455	0.0157358	-2.43366	RNA methyltransferase, TrmA family	Akkermansia muciniphila (strain ATCC BAA-835 / Muc)	349741	Amuc_0850	3	1	44844
B2UMZ2	-1.10248	2.65855	-6.60409	0.000644473	0.00364907	-0.154554	Uncharacterized protein	Akkermansia muciniphila (strain ATCC BAA-835 / Muc)	349741	Amuc_0359	4	1	41265
B2URC5	-1.10764	5.3133	-6.64793	0.000622495	0.00357995	-0.115879	LL-diaminopimelate aminotransferase	Akkermansia muciniphila (strain ATCC BAA-835 / Muc)	349741	Amuc_1185	3	1	58696
B2UR20	-1.11477	3.0857	-3.81648	0.00923918	0.0252905	-3.11888	L-aspartate oxidase	Akkermansia muciniphila (strain ATCC BAA-835 / Muc)	349741	Amuc_1079	3	1	59057
B2UQ31	-1.11974	4.47941	-4.48677	0.00443511	0.0143591	-2.30613	Aminoglycoside phosphotransferase	Akkermansia muciniphila (strain ATCC BAA-835 / Muc)	349741	Amuc_0729	4	1	43926
B2UPE5	-1.12365	3.90996	-5.71126	0.00136321	0.00597309	-0.990633	Threonine ammonia-lyase	Akkermansia muciniphila (strain ATCC BAA-835 / Muc)	349741	Amuc_0585	3	1	60254
B2UNE5	-1.12432	6.1965	-8.42867	0.00017445	0.00153937	1.29509	General substrate transporter	Akkermansia muciniphila (strain ATCC BAA-835 / Muc)	349741	Amuc_0419	4	1	70666
B2URI6	-1.12632	5.86397	-4.46967	0.00451523	0.0145804	-2.32603	PA14 domain-containing protein	Akkermansia muciniphila (strain ATCC BAA-835 / Muc)	349741	Amuc_1246	4	1	45365
B2UQC1	-1.12901	4.75359	-8.30194	0.000189472	0.00159827	1.20401	Uncharacterized protein	Akkermansia muciniphila (strain ATCC BAA-835 / Muc)	349741	Amuc_0823	4	1	39544
B2UMH6	-1.12937	5.28264	-6.5921	0.000650644	0.00366726	-0.165175	Histidinol dehydrogenase	Akkermansia muciniphila (strain ATCC BAA-835 / Muc)	349741	Amuc_1714	3	1	46263
B2UNJ3	-1.13077	3.72934	-8.79101	0.000138559	0.0014083	1.54853	UDP-N-acetylglucosamine 1-carboxyvinyltransferase	Akkermansia muciniphila (strain ATCC BAA-835 / Muc)	349741	murA	3	1	45379
B2URI8	-1.13089	4.40352	-10.5077	5.15665e-05	0.000951443	2.62522	GDP-L-fucose synthase	Akkermansia muciniphila (strain ATCC BAA-835 / Muc)	349741	fcl	3	1	40629
B2UNR2	-1.13211	5.28327	-11.5593	3.01945e-05	0.00079662	3.19892	Aspartokinase	Akkermansia muciniphila (strain ATCC BAA-835 / Muc)	349741	Amuc_1965	3	1	43039
B2UPS9	-1.13363	5.47725	-7.89882	0.000248247	0.00182145	0.905489	Signal recognition particle protein	Akkermansia muciniphila (strain ATCC BAA-835 / Muc)	349741	ffh	3	1	51350
B2UKY3	-1.13835	2.29248	-6.18509	0.000906532	0.00456028	-0.535134	Uncharacterized protein	Akkermansia muciniphila (strain ATCC BAA-835 / Muc)	349741	Amuc_1434	4	1	35918
B2UNU8	-1.1438	4.39171	-6.04336	0.00102158	0.00478233	-0.668497	Alpha-1,3-galactosidase B	Akkermansia muciniphila (strain ATCC BAA-835 / Muc)	349741	glaB	3	1	87707
B2UL22	-1.14399	5.99289	-7.54805	0.000317107	0.00218452	0.634242	Uncharacterized protein	Akkermansia muciniphila (strain ATCC BAA-835 / Muc)	349741	Amuc_1473	4	1	46182
B2UP68	-1.14404	5.28775	-8.70712	0.000146039	0.00142589	1.49075	Efflux transporter, RND family, MFP subunit	Akkermansia muciniphila (strain ATCC BAA-835 / Muc)	349741	Amuc_2029	3	1	41182
B2UPY4	-1.14577	5.72778	-7.26604	0.000388814	0.00253752	0.407911	OmpA/MotB domain protein	Akkermansia muciniphila (strain ATCC BAA-835 / Muc)	349741	Amuc_0682	4	1	48074
B2UNV6	-1.1458	3.73685	-5.1486	0.00228864	0.00865216	-1.56907	FeS assembly protein SufB	Akkermansia muciniphila (strain ATCC BAA-835 / Muc)	349741	Amuc_0488	3	1	53413
B2UN40	-1.14662	4.33741	-4.6706	0.00366847	0.012671	-2.095	L-fucose transporter	Akkermansia muciniphila (strain ATCC BAA-835 / Muc)	349741	Amuc_1833	4	1	70999
B2UMJ2	-1.15798	4.0641	-7.15455	0.000422213	0.00268689	0.316313	Delta-aminolevulinic acid dehydratase	Akkermansia muciniphila (strain ATCC BAA-835 / Muc)	349741	Amuc_1730	3	1	36347
B2ULE8	-1.15907	3.261	-3.19671	0.0193587	0.0451217	-3.92869	Peptidase M60 domain-containing protein	Akkermansia muciniphila (strain ATCC BAA-835 / Muc)	349741	Amuc_1514	4	1	75348
B2UM69	-1.16181	2.54987	-3.261	0.0178797	0.0420699	-3.8423	Cytochrome bd ubiquinol oxidase subunit I	Akkermansia muciniphila (strain ATCC BAA-835 / Muc)	349741	Amuc_1695	3	1	50484
B2UP35	-1.1621	5.07958	-9.86958	7.31192e-05	0.00105493	2.24708	Tryptophanase	Akkermansia muciniphila (strain ATCC BAA-835 / Muc)	349741	Amuc_1995	3	1	53968
B2UQB4	-1.16466	6.62684	-9.48063	9.13847e-05	0.00112738	2.00426	Beta sliding clamp	Akkermansia muciniphila (strain ATCC BAA-835 / Muc)	349741	Amuc_0816	3	1	40519
B2UKX7	-1.16492	4.27384	-8.55885	0.000160437	0.00151864	1.38731	Phosphate acetyltransferase	Akkermansia muciniphila (strain ATCC BAA-835 / Muc)	349741	Amuc_1428	3	1	40274
B2UPJ1	-1.18221	6.24595	-9.44981	9.30458e-05	0.00113115	1.9846	FAD-binding domain protein	Akkermansia muciniphila (strain ATCC BAA-835 / Muc)	349741	Amuc_0631	4	1	41419
B2UNT4	-1.19499	2.56646	-5.65028	0.00143932	0.00621865	-1.0513	Uncharacterized protein	Akkermansia muciniphila (strain ATCC BAA-835 / Muc)	349741	Amuc_1989	4	1	53604
B2UN89	-1.19499	3.30725	-6.15911	0.00092646	0.00458318	-0.559403	NADPH-dependent 7-cyano-7-deazaguanine reductase	Akkermansia muciniphila (strain ATCC BAA-835 / Muc)	349741	queF	3	1	15297
B2UMP4	-1.19671	5.6865	-8.23266	0.000198315	0.00163634	1.15368	Glutamyl-tRNA(Gln) amidotransferase subunit A	Akkermansia muciniphila (strain ATCC BAA-835 / Muc)	349741	gatA	3	1	49618
B2URM3	-1.19995	7.20487	-4.97026	0.00271944	0.0100063	-1.76146	Outer membrane autotransporter barrel domain protein	Akkermansia muciniphila (strain ATCC BAA-835 / Muc)	349741	Amuc_1283	4	1	305864
B2UNF6	-1.20078	4.22384	-12.7336	1.74769e-05	0.000738286	3.77641	CinA-like protein	Akkermansia muciniphila (strain ATCC BAA-835 / Muc)	349741	Amuc_0430	3	1	44226
B2UNE8	-1.20193	5.21272	-8.03111	0.000226893	0.00170873	1.00497	Riboflavin biosynthesis protein RibBA	Akkermansia muciniphila (strain ATCC BAA-835 / Muc)	349741	ribBA	3	1	43786
B2UKM8	-1.20419	6.56374	-12.9106	1.61606e-05	0.000715683	3.8583	3-oxoacyl-[acyl-carrier-protein] synthase 2	Akkermansia muciniphila (strain ATCC BAA-835 / Muc)	349741	Amuc_1327	3	1	43793
B2ULM9	-1.20764	3.08756	-6.47375	0.000715302	0.00392467	-0.270809	Pyridinium-3,5-bisthiocarboxylic acid mononucleotide nickel insertion protein	Akkermansia muciniphila (strain ATCC BAA-835 / Muc)	349741	larC	3	1	44189
B2UNR8	-1.21462	2.46896	-4.87545	0.00298566	0.0109202	-1.86558	Shikimate dehydrogenase (NADP(+))	Akkermansia muciniphila (strain ATCC BAA-835 / Muc)	349741	aroE	3	1	33750
B2UMI8	-1.21502	4.50577	-8.94956	0.000125601	0.00134713	1.65631	NAD-dependent epimerase/dehydratase	Akkermansia muciniphila (strain ATCC BAA-835 / Muc)	349741	Amuc_1726	4	1	35008
B2UNF2	-1.22059	2.6103	-12.5625	1.88689e-05	0.000738286	3.69605	Probable dual-specificity RNA methyltransferase RlmN	Akkermansia muciniphila (strain ATCC BAA-835 / Muc)	349741	rlmN	3	1	40137
B2UNN6	-1.23172	3.60828	-6.32749	0.000805688	0.00419312	-0.403538	Efflux transporter, RND family, MFP subunit	Akkermansia muciniphila (strain ATCC BAA-835 / Muc)	349741	Amuc_1939	4	1	39197
B2UML7	-1.23562	3.22026	-4.50828	0.00433664	0.0141885	-2.28117	Sulfatase	Akkermansia muciniphila (strain ATCC BAA-835 / Muc)	349741	Amuc_1755	4	1	62810
B2UQT9	-1.23622	3.9635	-4.37015	0.00501509	0.0158237	-2.44268	ABC transporter related	Akkermansia muciniphila (strain ATCC BAA-835 / Muc)	349741	Amuc_0996	4	1	60711
B2URI5	-1.23874	3.41681	-4.75128	0.00338032	0.0120448	-2.00391	Mannose-6-phosphate isomerase	Akkermansia muciniphila (strain ATCC BAA-835 / Muc)	349741	Amuc_1245	3	1	34808
B2UPL3	-1.2392	5.65451	-5.59997	0.00150578	0.00648323	-1.10171	UDP-N-acetylmuramoyl-L-alanyl-D-glutamate--2,6-diaminopimelate ligase	Akkermansia muciniphila (strain ATCC BAA-835 / Muc)	349741	murE	3	1	55035
B2ULZ0	-1.2551	5.35718	-10.1625	6.21345e-05	0.00104876	2.4237	NADH-quinone oxidoreductase subunit D	Akkermansia muciniphila (strain ATCC BAA-835 / Muc)	349741	nuoD	3	1	46145
B2UL15	-1.25562	2.73512	-8.47817	0.000168962	0.00152929	1.33031	FAD linked oxidase domain protein	Akkermansia muciniphila (strain ATCC BAA-835 / Muc)	349741	Amuc_1466	4	1	48850
B2UPP7	-1.26735	4.33126	-10.2834	5.81707e-05	0.00101098	2.49505	Alcohol dehydrogenase zinc-binding domain protein	Akkermansia muciniphila (strain ATCC BAA-835 / Muc)	349741	Amuc_2116	3	1	40358
B2UMA7	-1.26922	5.61177	-9.79647	7.62024e-05	0.00105493	2.20218	Aspartyl/glutamyl-tRNA(Asn/Gln) amidotransferase subunit B	Akkermansia muciniphila (strain ATCC BAA-835 / Muc)	349741	gatB	3	1	54492
B2UKM4	-1.27481	3.62983	-8.79725	0.00013802	0.0014083	1.55281	Uncharacterized protein	Akkermansia muciniphila (strain ATCC BAA-835 / Muc)	349741	Amuc_1323	4	1	56249
B2UQF4	-1.28267	2.47195	-3.9298	0.00812235	0.0229424	-2.97674	YidE/YbjL duplication	Akkermansia muciniphila (strain ATCC BAA-835 / Muc)	349741	Amuc_0856	3	1	56548
B2UN06	-1.28282	2.77218	-4.11384	0.00661648	0.0197222	-2.74998	Uncharacterized Fe-S center protein, putative ferredoxin	Akkermansia muciniphila (strain ATCC BAA-835 / Muc)	349741	Amuc_1799	4	1	36502
B2UPV7	-1.28875	2.50603	-6.3719	0.000776921	0.0040995	-0.362977	Amino-acid N-acetyltransferase	Akkermansia muciniphila (strain ATCC BAA-835 / Muc)	349741	Amuc_2178	4	1	39444
B2UN28	-1.29149	4.33802	-9.99822	6.80389e-05	0.00105493	2.32528	Putative SAM-dependent methyltransferase	Akkermansia muciniphila (strain ATCC BAA-835 / Muc)	349741	Amuc_1821	4	1	43763
B2UN25	-1.29521	4.18737	-9.52904	8.88436e-05	0.00112414	2.03503	PUA domain containing protein	Akkermansia muciniphila (strain ATCC BAA-835 / Muc)	349741	Amuc_1818	4	1	48512
B2UN37	-1.29941	4.40647	-5.31405	0.00195735	0.00768075	-1.39456	L-fuculokinase	Akkermansia muciniphila (strain ATCC BAA-835 / Muc)	349741	fucK	3	1	51218
B2UPI7	-1.30255	6.09454	-9.86994	7.31042e-05	0.00105493	2.24731	Peptidase M60 domain-containing protein	Akkermansia muciniphila (strain ATCC BAA-835 / Muc)	349741	Amuc_0627	4	1	57206
B2UPY3	-1.30733	4.89624	-9.83455	7.45782e-05	0.00105493	2.22561	UDP-N-acetylmuramate	Akkermansia muciniphila (strain ATCC BAA-835 / Muc)	349741	Amuc_0681	4	1	50381
B2UQG8	-1.30741	3.46106	-3.72231	0.0102988	0.0274044	-3.23845	Alkaline phosphatase	Akkermansia muciniphila (strain ATCC BAA-835 / Muc)	349741	Amuc_0870	3	1	40585
B2UMK8	-1.32116	2.8752	-8.50248	0.000166339	0.00152786	1.34753	LicD family protein	Akkermansia muciniphila (strain ATCC BAA-835 / Muc)	349741	Amuc_1746	4	1	36898
B2UKX2	-1.32633	4.16045	-11.3104	3.41284e-05	0.000811746	3.06833	SHD1 domain-containing protein	Akkermansia muciniphila (strain ATCC BAA-835 / Muc)	349741	Amuc_1423	4	1	44961
B2URL4	-1.32685	3.37319	-5.50989	0.00163376	0.00687548	-1.1928	Uncharacterized protein	Akkermansia muciniphila (strain ATCC BAA-835 / Muc)	349741	Amuc_1274	4	1	34572
B2UP39	-1.3332	5.21549	-8.5305	0.000163375	0.00152385	1.36733	Phenylalanine--tRNA ligase alpha subunit	Akkermansia muciniphila (strain ATCC BAA-835 / Muc)	349741	pheS	3	1	37811
B2URE4	-1.33865	3.16661	-9.92289	7.09619e-05	0.00105493	2.27962	Mg2 transporter protein CorA family protein	Akkermansia muciniphila (strain ATCC BAA-835 / Muc)	349741	Amuc_1204	3	1	37757
B2UQE2	-1.35716	5.09218	-9.62676	8.39612e-05	0.0010812	2.09664	Enolase	Akkermansia muciniphila (strain ATCC BAA-835 / Muc)	349741	eno	3	1	45942
B2UPL4	-1.35797	3.6061	-3.94481	0.00798615	0.0227129	-2.95806	UDP-N-acetylmuramoyl-tripeptide--D-alanyl-D-alanine ligase	Akkermansia muciniphila (strain ATCC BAA-835 / Muc)	349741	murF	3	1	48597
B2UQN4	-1.37588	3.76421	-3.44776	0.0142445	0.0352558	-3.59432	Metal dependent phosphohydrolase	Akkermansia muciniphila (strain ATCC BAA-835 / Muc)	349741	Amuc_0937	4	1	58395
B2UNP4	-1.37603	4.12109	-6.28979	0.000831069	0.00429386	-0.438143	N-acylglucosamine 2-epimerase	Akkermansia muciniphila (strain ATCC BAA-835 / Muc)	349741	Amuc_1947	4	1	45571
B2UQZ0	-1.37643	3.07819	-6.89148	0.000515023	0.00307853	0.0952348	tRNA N6-adenosine threonylcarbamoyltransferase	Akkermansia muciniphila (strain ATCC BAA-835 / Muc)	349741	tsaD	3	1	38177
B2UQ13	-1.39529	2.99994	-8.04497	0.000224782	0.00170873	1.01531	Sodium/hydrogen exchanger	Akkermansia muciniphila (strain ATCC BAA-835 / Muc)	349741	Amuc_0711	4	1	61673
B2UNN8	-1.39754	6.26348	-13.2	1.42496e-05	0.000702241	3.98946	Adenylosuccinate lyase	Akkermansia muciniphila (strain ATCC BAA-835 / Muc)	349741	Amuc_1941	3	1	52389
B2ULM6	-1.39989	4.74304	-8.30326	0.000189309	0.00159827	1.20496	Fibronectin type-III domain-containing protein	Akkermansia muciniphila (strain ATCC BAA-835 / Muc)	349741	Amuc_1593	3	1	53460
B2UQA8	-1.40263	2.77759	-3.56398	0.0123993	0.0318326	-3.44237	2-alkenal reductase	Akkermansia muciniphila (strain ATCC BAA-835 / Muc)	349741	Amuc_0810	4	1	53253
B2UQ89	-1.41272	4.07061	-3.99087	0.00758374	0.0219204	-2.90093	O-acetylhomoserine/O-acetylserine sulfhydrylase	Akkermansia muciniphila (strain ATCC BAA-835 / Muc)	349741	Amuc_0790	3	1	47646
B2ULX8	-1.41598	3.34362	-6.95717	0.000489814	0.00299196	0.151101	Uncharacterized protein	Akkermansia muciniphila (strain ATCC BAA-835 / Muc)	349741	Amuc_0178	3	1	47167
B2URJ0	-1.41598	3.53861	-6.04284	0.00102203	0.00478233	-0.668993	Carbamoyl-phosphate synthase small chain	Akkermansia muciniphila (strain ATCC BAA-835 / Muc)	349741	carA	3	1	40167
B2UL04	-1.41598	3.17209	-5.22972	0.00211881	0.00818482	-1.48303	Uncharacterized protein	Akkermansia muciniphila (strain ATCC BAA-835 / Muc)	349741	Amuc_1455	4	1	38759
B2URM0	-1.41766	3.01113	-6.75964	0.000570279	0.00334852	-0.0182614	Aminopeptidase	Akkermansia muciniphila (strain ATCC BAA-835 / Muc)	349741	Amuc_1280	4	1	40459
B2UNR6	-1.42449	3.50968	-10.6221	4.85362e-05	0.000917464	2.69051	Uncharacterized protein	Akkermansia muciniphila (strain ATCC BAA-835 / Muc)	349741	Amuc_1969	4	1	51557
B2UMD7	-1.4271	2.43686	-7.05592	0.000454546	0.00283234	0.23425	Uncharacterized protein	Akkermansia muciniphila (strain ATCC BAA-835 / Muc)	349741	Amuc_0243	4	1	5698
B2UP58	-1.43073	3.78192	-4.07798	0.00688344	0.0202743	-2.79376	Beta-N-acetylhexosaminidase	Akkermansia muciniphila (strain ATCC BAA-835 / Muc)	349741	Amuc_2019	3	1	57569
B2UQL6	-1.4387	4.19825	-7.58304	0.000309325	0.00214281	0.6618	Uncharacterized protein	Akkermansia muciniphila (strain ATCC BAA-835 / Muc)	349741	Amuc_0919	4	1	39060
B2UM45	-1.44064	3.30528	-13.2956	1.36769e-05	0.000702241	4.03209	Pyrophosphate--fructose 6-phosphate 1-phosphotransferase	Akkermansia muciniphila (strain ATCC BAA-835 / Muc)	349741	pfp	3	1	45278
B2UN86	-1.44189	4.02324	-6.17283	0.000915871	0.00456096	-0.546573	Beta-lactamase domain protein	Akkermansia muciniphila (strain ATCC BAA-835 / Muc)	349741	Amuc_1883	4	1	50178
B2UKV3	-1.44327	2.72163	-9.36023	9.8078e-05	0.00116939	1.92709	Hydrogenase expression/formation protein HypE	Akkermansia muciniphila (strain ATCC BAA-835 / Muc)	349741	Amuc_1402	3	1	35668
B2UQF7	-1.44467	4.58742	-11.1144	3.76526e-05	0.000811746	2.96323	Anion transporter	Akkermansia muciniphila (strain ATCC BAA-835 / Muc)	349741	Amuc_0859	4	1	61927
B2UL09	-1.44665	4.70927	-7.49612	0.00032908	0.00224208	0.593127	Chaperone protein DnaJ	Akkermansia muciniphila (strain ATCC BAA-835 / Muc)	349741	dnaJ	3	1	41302
B2UPQ8	-1.46442	4.39981	-4.646	0.00376178	0.0129213	-2.12296	Carbohydrate-selective porin OprB	Akkermansia muciniphila (strain ATCC BAA-835 / Muc)	349741	Amuc_2127	3	1	53297
B2UR58	-1.46802	3.21774	-7.07689	0.000447439	0.00280214	0.251778	Biotin and thiamin synthesis associated	Akkermansia muciniphila (strain ATCC BAA-835 / Muc)	349741	Amuc_1117	4	1	42834
B2UNC3	-1.47382	3.11334	-4.5941	0.00396761	0.0133691	-2.18225	Type I phosphodiesterase/nucleotide pyrophosphatase	Akkermansia muciniphila (strain ATCC BAA-835 / Muc)	349741	Amuc_0396	4	1	53381
B2UM88	-1.4741	3.79369	-5.24098	0.0020964	0.00812354	-1.47116	Cysteine desulfurase	Akkermansia muciniphila (strain ATCC BAA-835 / Muc)	349741	Amuc_0193	3	1	44112
B2UQ22	-1.47922	5.91818	-9.11545	0.000113523	0.00130341	1.76712	Diaminopimelate decarboxylase	Akkermansia muciniphila (strain ATCC BAA-835 / Muc)	349741	lysA	3	1	46824
B2ULQ3	-1.48216	4.43867	-12.541	1.90525e-05	0.000738286	3.68588	Efflux transporter, RND family, MFP subunit	Akkermansia muciniphila (strain ATCC BAA-835 / Muc)	349741	Amuc_0102	4	1	50220
B2UL67	-1.4857	4.3601	-9.0535	0.000117869	0.00131086	1.72597	Bifunctional chorismate mutase/prephenate dehydratase	Akkermansia muciniphila (strain ATCC BAA-835 / Muc)	349741	Amuc_0009	4	1	42951
B2ULH5	-1.49326	3.27495	-5.50859	0.0016357	0.00687548	-1.19412	Lipid A biosynthesis acyltransferase	Akkermansia muciniphila (strain ATCC BAA-835 / Muc)	349741	Amuc_1541	4	1	68715
B2UMD2	-1.49416	4.24436	-6.07496	0.000994539	0.00474319	-0.638554	Beta-lactamase domain protein	Akkermansia muciniphila (strain ATCC BAA-835 / Muc)	349741	Amuc_0238	4	1	52386
B2UR47	-1.4991	5.9027	-9.49885	9.04183e-05	0.00112738	2.01586	Peptidase M24	Akkermansia muciniphila (strain ATCC BAA-835 / Muc)	349741	Amuc_1106	4	1	48164
B2UMT2	-1.50128	2.94563	-5.5922	0.00151635	0.00650614	-1.10952	50S ribosomal protein L16	Akkermansia muciniphila (strain ATCC BAA-835 / Muc)	349741	rplP	3	1	15690
B2UNT3	-1.51168	4.24095	-8.94411	0.000126022	0.00134713	1.65264	Uncharacterized protein	Akkermansia muciniphila (strain ATCC BAA-835 / Muc)	349741	Amuc_1988	4	1	53119
B2UQK6	-1.51477	1.81403	-3.28898	0.0172752	0.0409584	-3.80486	3~-phosphate/5~-hydroxy nucleic acid ligase	Akkermansia muciniphila (strain ATCC BAA-835 / Muc)	349741	Amuc_0909	3	1	41222
B2ULR2	-1.52891	4.9975	-5.92375	0.00113184	0.00517976	-0.782934	Dihydroorotase, multifunctional complex type	Akkermansia muciniphila (strain ATCC BAA-835 / Muc)	349741	Amuc_0111	4	1	45234
B2UNK8	-1.53075	5.10385	-8.07388	0.00022045	0.00170873	1.03681	Uncharacterized protein	Akkermansia muciniphila (strain ATCC BAA-835 / Muc)	349741	Amuc_1910	4	1	46845
B2UPN3	-1.54932	3.23877	-6.11943	0.000957872	0.00467623	-0.596621	Aminotransferase class I and II	Akkermansia muciniphila (strain ATCC BAA-835 / Muc)	349741	Amuc_2102	4	1	45681
B2UR09	-1.55097	5.31777	-14.8351	7.32508e-06	0.000567694	4.67277	S-adenosylmethionine synthase	Akkermansia muciniphila (strain ATCC BAA-835 / Muc)	349741	metK	3	1	43488
B2UMF9	-1.55928	4.40309	-16.2687	4.31936e-06	0.000550347	5.20132	Phosphate acyltransferase	Akkermansia muciniphila (strain ATCC BAA-835 / Muc)	349741	plsX	3	1	37031
B2UMA4	-1.56681	2.64506	-4.07838	0.0068804	0.0202743	-2.79327	dTDP-glucose 4,6-dehydratase	Akkermansia muciniphila (strain ATCC BAA-835 / Muc)	349741	Amuc_0209	3	1	39648
B2ULL8	-1.57044	4.97817	-7.28771	0.000382683	0.00251073	0.42557	Type II secretion system protein E	Akkermansia muciniphila (strain ATCC BAA-835 / Muc)	349741	Amuc_1585	3	1	61142
B2ULJ2	-1.57748	4.09701	-9.84216	7.4258e-05	0.00105493	2.23029	Zinc metalloprotease	Akkermansia muciniphila (strain ATCC BAA-835 / Muc)	349741	Amuc_1558	3	1	52401
B2UQE5	-1.57956	3.97719	-7.21891	0.000402547	0.00258631	0.369338	Metal dependent phosphohydrolase	Akkermansia muciniphila (strain ATCC BAA-835 / Muc)	349741	Amuc_0847	4	1	39228
B2UL99	-1.58404	4.59691	-13.6253	1.18985e-05	0.000702241	4.17637	Peptide chain release factor 1	Akkermansia muciniphila (strain ATCC BAA-835 / Muc)	349741	prfA	3	1	40948
B2UQZ1	-1.58635	5.51924	-8.04874	0.000224211	0.00170873	1.01811	ATP-dependent Clp protease ATP-binding subunit ClpX	Akkermansia muciniphila (strain ATCC BAA-835 / Muc)	349741	clpX	3	1	49869
B2UQL5	-1.59028	2.90245	-11.7289	2.78141e-05	0.000786777	3.28625	FolC bifunctional protein	Akkermansia muciniphila (strain ATCC BAA-835 / Muc)	349741	Amuc_0918	4	1	43466
B2UMZ9	-1.59254	2.78869	-4.57305	0.00405474	0.0134796	-2.20641	Transcriptional regulator, NifA subfamily, Fis Family	Akkermansia muciniphila (strain ATCC BAA-835 / Muc)	349741	Amuc_0366	4	1	56815
B2UNE4	-1.59862	2.52262	-11.0901	3.81165e-05	0.000811746	2.95012	Ankyrin	Akkermansia muciniphila (strain ATCC BAA-835 / Muc)	349741	Amuc_0418	4	1	38888
B2UQ39	-1.60656	5.55751	-6.52499	0.000686438	0.00382133	-0.22488	GMP synthase (glutamine-hydrolyzing)	Akkermansia muciniphila (strain ATCC BAA-835 / Muc)	349741	Amuc_0738	4	1	56372
B2UN05	-1.60843	3.51397	-8.11481	0.000214482	0.00170873	1.06714	Aminotransferase class I and II	Akkermansia muciniphila (strain ATCC BAA-835 / Muc)	349741	Amuc_1798	4	1	44963
B2UPT0	-1.61096	3.30277	-11.3276	3.38376e-05	0.000811746	3.07746	Quinolinate synthase	Akkermansia muciniphila (strain ATCC BAA-835 / Muc)	349741	Amuc_2150	4	1	34426
B2UQH3	-1.63563	2.54112	-9.31475	0.000100753	0.00118985	1.89768	Glycoside hydrolase family 16	Akkermansia muciniphila (strain ATCC BAA-835 / Muc)	349741	Amuc_0875	4	1	36739
B2UNU0	-1.64918	3.396	-10.8965	4.20752e-05	0.0008553	2.84415	Small ribosomal subunit biogenesis GTPase RsgA	Akkermansia muciniphila (strain ATCC BAA-835 / Muc)	349741	rsgA	3	1	41812
B2UKU8	-1.65684	4.49321	-8.03847	0.000225769	0.00170873	1.01046	Histidine--tRNA ligase	Akkermansia muciniphila (strain ATCC BAA-835 / Muc)	349741	Amuc_1397	3	1	47019
B2UMM6	-1.66667	1.88998	-3.62195	0.0115794	0.0301648	-3.36729	Uncharacterized protein	Akkermansia muciniphila (strain ATCC BAA-835 / Muc)	349741	Amuc_1764	3	1	21156
B2ULG5	-1.67294	4.72373	-7.42167	0.000347165	0.00233959	0.533749	Anthranilate synthase	Akkermansia muciniphila (strain ATCC BAA-835 / Muc)	349741	Amuc_1531	3	1	51197
B2UPC0	-1.67412	2.69872	-9.7702	7.73471e-05	0.00105493	2.18597	Glycosyl transferase group 1	Akkermansia muciniphila (strain ATCC BAA-835 / Muc)	349741	Amuc_2082	4	1	43941
B2UL52	-1.67482	4.20517	-10.4857	5.21759e-05	0.000951443	2.61255	Uncharacterized protein	Akkermansia muciniphila (strain ATCC BAA-835 / Muc)	349741	Amuc_1504	4	1	39834
B2UMC5	-1.69029	2.56845	-11.3404	3.36238e-05	0.000811746	3.08423	Uncharacterized protein	Akkermansia muciniphila (strain ATCC BAA-835 / Muc)	349741	Amuc_0231	4	1	47986
B2UKW2	-1.69492	5.6705	-17.4787	2.86069e-06	0.000550347	5.60385	Uncharacterized protein	Akkermansia muciniphila (strain ATCC BAA-835 / Muc)	349741	Amuc_1412	4	1	44919
B2URC2	-1.72331	2.96896	-10.6106	4.88327e-05	0.000917464	2.68395	Sulfatase	Akkermansia muciniphila (strain ATCC BAA-835 / Muc)	349741	Amuc_1182	3	1	52097
B2UN71	-1.73443	5.0065	-15.7661	5.17075e-06	0.000550347	5.02279	Glycoside hydrolase family 57	Akkermansia muciniphila (strain ATCC BAA-835 / Muc)	349741	Amuc_1868	4	1	45066
B2UNW9	-1.7408	1.92704	-3.81248	0.00928158	0.025319	-3.12393	TDP-4-keto-6-deoxy-D-glucose transaminase	Akkermansia muciniphila (strain ATCC BAA-835 / Muc)	349741	Amuc_0501	3	1	42461
B2UM99	-1.74324	5.17989	-8.34935	0.000183684	0.00158172	1.23823	Sodium ion-translocating decarboxylase, beta subunit	Akkermansia muciniphila (strain ATCC BAA-835 / Muc)	349741	Amuc_0204	4	1	59242
B2UM32	-1.75099	2.70611	-7.6577	0.000293447	0.00209123	0.720225	Carboxynorspermidine/carboxyspermidine decarboxylase	Akkermansia muciniphila (strain ATCC BAA-835 / Muc)	349741	Amuc_1657	4	1	44164
B2UKY4	-1.75876	4.51099	-4.94943	0.00277554	0.0101825	-1.78423	UDP-glucose 6-dehydrogenase	Akkermansia muciniphila (strain ATCC BAA-835 / Muc)	349741	Amuc_1435	3	1	48257
B2ULX5	-1.76365	4.04577	-6.25044	0.00085855	0.00437622	-0.474445	PDZ/DHR/GLGF domain protein	Akkermansia muciniphila (strain ATCC BAA-835 / Muc)	349741	Amuc_0175	4	1	42654
B2UPM6	-1.77797	2.47395	-14.9969	6.88449e-06	0.000567694	4.73552	PS_pyruv_trans domain-containing protein	Akkermansia muciniphila (strain ATCC BAA-835 / Muc)	349741	Amuc_2095	4	1	45750
B2UQ54	-1.79744	1.95536	-3.845	0.00894276	0.0246971	-3.08293	Glycosyl transferase family 8	Akkermansia muciniphila (strain ATCC BAA-835 / Muc)	349741	Amuc_0753	4	1	37977
B2UQL7	-1.82218	3.64432	-12.5892	1.86434e-05	0.000738286	3.70867	Glycosyl hydrolase family 109 protein 2	Akkermansia muciniphila (strain ATCC BAA-835 / Muc)	349741	Amuc_0920	1	1	51792
B2UQI4	-1.83699	3.62825	-7.93312	0.000242494	0.00178983	0.931431	Transketolase central region	Akkermansia muciniphila (strain ATCC BAA-835 / Muc)	349741	Amuc_0886	4	1	35566
B2UMN3	-1.84639	4.17482	-10.3422	5.63484e-05	0.000998171	2.52946	Aminotransferase	Akkermansia muciniphila (strain ATCC BAA-835 / Muc)	349741	Amuc_1771	3	1	43526
B2UR33	-1.84811	3.088	-4.76051	0.00334905	0.0120024	-1.99356	Lipoyl synthase	Akkermansia muciniphila (strain ATCC BAA-835 / Muc)	349741	lipA	3	1	35117
B2UNR1	-1.85408	3.03435	-12.0779	2.35715e-05	0.000777358	3.46162	Homoserine dehydrogenase	Akkermansia muciniphila (strain ATCC BAA-835 / Muc)	349741	Amuc_1964	3	1	48163
B2URF6	-1.86911	3.76517	-8.02166	0.000228346	0.00170873	0.997915	Oxidoreductase domain protein	Akkermansia muciniphila (strain ATCC BAA-835 / Muc)	349741	Amuc_1216	4	1	47400
B2UL85	-1.87853	3.87505	-13.0718	1.50618e-05	0.000702241	3.93176	AAA ATPase central domain protein	Akkermansia muciniphila (strain ATCC BAA-835 / Muc)	349741	Amuc_0027	3	1	50206
B2UQ08	-1.88129	1.99728	-3.65543	0.0111334	0.0292695	-3.32415	Uncharacterized protein	Akkermansia muciniphila (strain ATCC BAA-835 / Muc)	349741	Amuc_0706	4	1	40173
B2UL34	-1.90532	4.0093	-14.4958	8.35962e-06	0.000609761	4.53857	Uncharacterized protein	Akkermansia muciniphila (strain ATCC BAA-835 / Muc)	349741	Amuc_1485	4	1	37013
B2UNT5	-1.9162	4.06541	-13.0371	1.52907e-05	0.000702241	3.91604	Nudix hydrolase domain-containing protein	Akkermansia muciniphila (strain ATCC BAA-835 / Muc)	349741	Amuc_0467	4	1	52041
B2UN83	-1.92575	4.42698	-8.63157	0.00015318	0.0014611	1.43825	Isocitrate dehydrogenase [NADP]	Akkermansia muciniphila (strain ATCC BAA-835 / Muc)	349741	Amuc_1880	3	1	45279
B2ULS0	-1.94931	3.69796	-11.2605	3.49877e-05	0.000811746	3.04176	PDZ_6 domain-containing protein	Akkermansia muciniphila (strain ATCC BAA-835 / Muc)	349741	Amuc_0119	4	1	47911
B2UNV7	-1.9537	3.91263	-17.9956	2.41905e-06	0.000550347	5.76498	SufBD protein	Akkermansia muciniphila (strain ATCC BAA-835 / Muc)	349741	Amuc_0489	3	1	46022
B2UNA7	-1.95816	2.70239	-9.91149	7.14171e-05	0.00105493	2.27267	Uncharacterized protein	Akkermansia muciniphila (strain ATCC BAA-835 / Muc)	349741	Amuc_0380	3	1	49172
B2UP10	-1.95925	2.94859	-8.86846	0.000132045	0.00137593	1.60141	Uncharacterized protein	Akkermansia muciniphila (strain ATCC BAA-835 / Muc)	349741	Amuc_0542	4	1	41703
B2UM22	-1.9747	4.56446	-8.42345	0.000175042	0.00153937	1.29136	4-hydroxy-3-methylbut-2-enyl diphosphate reductase	Akkermansia muciniphila (strain ATCC BAA-835 / Muc)	349741	ispH	3	1	45075
B2UN67	-2.00746	2.72704	-12.2523	2.17373e-05	0.000770121	3.54715	Uncharacterized protein	Akkermansia muciniphila (strain ATCC BAA-835 / Muc)	349741	Amuc_1864	4	1	45175
B2UM74	-2.03701	3.89979	-7.60866	0.000303767	0.00211613	0.681907	Tryptophan synthase beta chain	Akkermansia muciniphila (strain ATCC BAA-835 / Muc)	349741	trpB	3	1	44575
B2UNE3	-2.03849	2.84986	-8.74549	0.000142561	0.00140981	1.51724	Glutamate-1-semialdehyde 2,1-aminomutase	Akkermansia muciniphila (strain ATCC BAA-835 / Muc)	349741	hemL	3	1	46305
B2UQ63	-2.04309	2.21653	-3.74626	0.010017	0.0268273	-3.20792	Uncharacterized protein	Akkermansia muciniphila (strain ATCC BAA-835 / Muc)	349741	Amuc_0762	3	1	39475
B2ULZ9	-2.04805	4.32632	-11.0427	3.90453e-05	0.000811746	2.92432	Ribosomal protein S12 methylthiotransferase RimO	Akkermansia muciniphila (strain ATCC BAA-835 / Muc)	349741	rimO	3	1	50832
B2ULR8	-2.05664	2.22331	-3.53874	0.0127763	0.0326595	-3.47521	Agmatine deiminase	Akkermansia muciniphila (strain ATCC BAA-835 / Muc)	349741	Amuc_0117	4	1	38658
B2UMU9	-2.06449	2.95054	-6.50118	0.000699682	0.00385603	-0.246189	Uncharacterized protein	Akkermansia muciniphila (strain ATCC BAA-835 / Muc)	349741	Amuc_0313	4	1	69321
B2UM10	-2.06547	2.22772	-3.94277	0.00800452	0.0227131	-2.9606	Phosphate transporter	Akkermansia muciniphila (strain ATCC BAA-835 / Muc)	349741	Amuc_1634	3	1	82660
B2UMJ9	-2.08768	3.45345	-15.4737	5.756e-06	0.000550347	4.91564	1-deoxy-D-xylulose 5-phosphate reductoisomerase	Akkermansia muciniphila (strain ATCC BAA-835 / Muc)	349741	dxr	3	1	42170
B2UM00	-2.11997	3.13626	-7.6942	0.000286028	0.00206206	0.748608	Uncharacterized protein	Akkermansia muciniphila (strain ATCC BAA-835 / Muc)	349741	Amuc_1624	4	1	50988
B2UPZ1	-2.13029	4.7851	-11.8736	2.5956e-05	0.000786777	3.35961	Asparagine--tRNA ligase	Akkermansia muciniphila (strain ATCC BAA-835 / Muc)	349741	asnS	3	1	51495
B2UNF3	-2.14963	3.48442	-15.8175	5.07522e-06	0.000550347	5.04137	Replicative DNA helicase	Akkermansia muciniphila (strain ATCC BAA-835 / Muc)	349741	Amuc_0427	3	1	53802
B2ULT7	-2.15314	2.13321	-4.68789	0.00360445	0.0124847	-2.0754	Uncharacterized protein	Akkermansia muciniphila (strain ATCC BAA-835 / Muc)	349741	Amuc_0137	4	1	50205
B2UPV8	-2.16464	4.11324	-7.29657	0.000380207	0.00250775	0.432784	UDP-N-acetylmuramoylalanine--D-glutamate ligase	Akkermansia muciniphila (strain ATCC BAA-835 / Muc)	349741	murD	3	1	47097
B2ULQ6	-2.22243	4.01596	-8.50421	0.000166155	0.00152786	1.34876	RND efflux system, outer membrane lipoprotein, NodT family	Akkermansia muciniphila (strain ATCC BAA-835 / Muc)	349741	Amuc_0105	3	1	50060
B2UM62	-2.22867	3.71679	-7.77135	0.000271051	0.00196552	0.808193	Amidohydrolase	Akkermansia muciniphila (strain ATCC BAA-835 / Muc)	349741	Amuc_1688	4	1	47565
B2ULH1	-2.24273	3.69278	-3.87319	0.00866018	0.0241861	-3.04751	Outer membrane autotransporter barrel domain protein	Akkermansia muciniphila (strain ATCC BAA-835 / Muc)	349741	Amuc_1537	4	1	315485
B2UNV9	-2.24445	3.09119	-10.2667	5.8702e-05	0.00101098	2.48521	Sulfatase	Akkermansia muciniphila (strain ATCC BAA-835 / Muc)	349741	Amuc_0491	3	1	55327
B2UMV9	-2.29316	2.73154	-11.8155	2.66843e-05	0.000786777	3.33026	Site-specific DNA-methyltransferase (cytosine-N(4)-specific)	Akkermansia muciniphila (strain ATCC BAA-835 / Muc)	349741	Amuc_0325	3	1	50289
B2UN97	-2.3094	3.42382	-8.04264	0.000225135	0.00170873	1.01357	3-phosphoshikimate 1-carboxyvinyltransferase	Akkermansia muciniphila (strain ATCC BAA-835 / Muc)	349741	aroA	3	1	46076
B2UMW0	-2.36776	3.43551	-5.79719	0.00126367	0.00563651	-0.905959	Uncharacterized protein	Akkermansia muciniphila (strain ATCC BAA-835 / Muc)	349741	Amuc_0326	4	1	43238
B2UN58	-2.38662	2.24995	-5.15023	0.00228507	0.00865216	-1.56733	Binding-protein-dependent transport systems inner membrane component	Akkermansia muciniphila (strain ATCC BAA-835 / Muc)	349741	Amuc_1855	3	1	51303
B2UPZ2	-2.39595	3.5744	-11.2245	3.56236e-05	0.000811746	3.0225	Peptidase_C39_2 domain-containing protein	Akkermansia muciniphila (strain ATCC BAA-835 / Muc)	349741	Amuc_0690	4	1	47342
B2UP61	-2.40477	2.39737	-4.23698	0.00578469	0.0177111	-2.6011	Alkyl sulfatase and related hydrolase-like protein	Akkermansia muciniphila (strain ATCC BAA-835 / Muc)	349741	Amuc_2022	4	1	55101
B2UMQ0	-2.47914	2.29621	-5.44592	0.0017322	0.00711234	-1.25813	FGE-sulfatase domain-containing protein	Akkermansia muciniphila (strain ATCC BAA-835 / Muc)	349741	Amuc_1788	4	1	56914
B2UPX3	-2.56681	2.5857	-4.4408	0.00465415	0.01499	-2.35971	3-dehydroquinate synthase	Akkermansia muciniphila (strain ATCC BAA-835 / Muc)	349741	Amuc_0671	4	1	42119
B2UMR2	-2.61237	2.50117	-5.10611	0.00238374	0.00890313	-1.6145	Queuine tRNA-ribosyltransferase	Akkermansia muciniphila (strain ATCC BAA-835 / Muc)	349741	tgt	3	1	42284
B2UN72	-2.64555	4.34838	-8.22544	0.000199264	0.00163634	1.14841	Glycosyl transferase group 1	Akkermansia muciniphila (strain ATCC BAA-835 / Muc)	349741	Amuc_1869	4	1	47838
B2UNW1	-2.74825	2.43077	-6.12874	0.000950391	0.00465804	-0.587869	Adenosylmethionine-8-amino-7-oxononanoate aminotransferase	Akkermansia muciniphila (strain ATCC BAA-835 / Muc)	349741	bioA	3	1	50138
B2UQE7	-2.76659	4.1497	-12.3791	2.05075e-05	0.000770121	3.60851	tRNA-2-methylthio-N(6)-dimethylallyladenosine synthase	Akkermansia muciniphila (strain ATCC BAA-835 / Muc)	349741	miaB	3	1	51931
B2UPK5	-3.02561	2.56944	-6.70029	0.000597362	0.00346135	-0.0699548	tRNA modification GTPase MnmE	Akkermansia muciniphila (strain ATCC BAA-835 / Muc)	349741	mnmE	3	1	47929
B2UR13	-3.13331	2.6233	-6.91807	0.000504643	0.00305203	0.117902	Uncharacterized protein	Akkermansia muciniphila (strain ATCC BAA-835 / Muc)	349741	Amuc_1072	4	1	48378
B2UPQ5	-3.13528	3.86994	-14.2816	9.10084e-06	0.000626947	4.45187	Uncharacterized protein	Akkermansia muciniphila (strain ATCC BAA-835 / Muc)	349741	Amuc_2124	4	1	52565

## Sheet: Table.3
ID	Symbol	Aliases	description
AMUC_RS00055	pheA	Amuc_0009	prephenate dehydratase
AMUC_RS00380	AMUC_RS00380	Amuc_0064	fumarylacetoacetate hydrolase family protein
AMUC_RS00660	AMUC_RS00660	Amuc_0114	AIR carboxylase family protein
AMUC_RS01785	AMUC_RS01785	Amuc_0315	1-deoxy-D-xylulose-5-phosphate synthase
AMUC_RS02075	AMUC_RS02075	Amuc_0372	glutamate decarboxylase
AMUC_RS02095	thiE	Amuc_0376	thiamine phosphate synthase
AMUC_RS02210	bioD	Amuc_0398	dethiobiotin synthase
AMUC_RS02470	gcvP	Amuc_0448	aminomethyl-transferring glycine dehydrogenase
AMUC_RS02550	AMUC_RS02550	Amuc_0463	phosphopantothenoylcysteine decarboxylase
AMUC_RS02590	AMUC_RS02590	Amuc_0471	phosphopantothenoylcysteine decarboxylase
AMUC_RS03025	AMUC_RS03025	Amuc_0552	indole-3-glycerol-phosphate synthase
AMUC_RS03430	AMUC_RS03430	Amuc_0630	ketoacyl-ACP synthase III
AMUC_RS03910	lysA	Amuc_0720	diaminopimelate decarboxylase
AMUC_RS04140	AMUC_RS04140	Amuc_0768	gamma carbonic anhydrase family protein
AMUC_RS04235	leuB	Amuc_0785	3-isopropylmalate dehydrogenase
AMUC_RS04315	nifJ	Amuc_0799	pyruvate:ferredoxin (flavodoxin) oxidoreductase
AMUC_RS04360	ilvN	Amuc_0809	acetolactate synthase small subunit
AMUC_RS04665	AMUC_RS04665	Amuc_0862	ribonucleoside triphosphate reductase
AMUC_RS06455	AMUC_RS06455	Amuc_1210	phosphoenolpyruvate carboxykinase (GTP)
AMUC_RS06550	pyrF	Amuc_1223	orotidine-5'-phosphate decarboxylase
AMUC_RS06770	nadC	Amuc_1263	carboxylating nicotinate-nucleotide diphosphorylase
AMUC_RS07420	AMUC_RS07420	Amuc_1393	8-amino-7-oxononanoate synthase
AMUC_RS07915	pdxA	Amuc_1477	4-hydroxythreonine-4-phosphate dehydrogenase PdxA
AMUC_RS08000	menA	Amuc_1494	1,4-dihydroxy-2-naphthoate octaprenyltransferase
AMUC_RS08200	AMUC_RS08200	Amuc_1533	indole-3-glycerol-phosphate synthase
AMUC_RS08810	ilvB	Amuc_1650	biosynthetic-type acetolactate synthase large subunit
AMUC_RS08820	AMUC_RS08820	Amuc_1652	phosphatidylserine decarboxylase
AMUC_RS08845	nspC	Amuc_1657	carboxynorspermidine decarboxylase
AMUC_RS09040	AMUC_RS09040	Amuc_1693	2-oxoglutarate dehydrogenase E1 component
AMUC_RS09635	AMUC_RS09635	Amuc_1806	carboxymuconolactone decarboxylase family protein
AMUC_RS10035	icd	Amuc_1880	NADP-dependent isocitrate dehydrogenase
AMUC_RS10740	thiE	Amuc_2015	thiamine phosphate synthase
AMUC_RS11225	menD	Amuc_2104	2-succinyl-5-enolpyruvyl-6-hydroxy-3-cyclohexene-1-carboxylic-acid synthase
AMUC_RS11245	AMUC_RS11245	Amuc_2106	malate dehydrogenase
AMUC_RS11280	hemW	Amuc_2113	radical SAM family heme chaperone HemW
AMUC_RS11295	AMUC_RS11295	Amuc_2116	alcohol dehydrogenase catalytic domain-containing protein

## Sheet: Table.4
Prodct #	PD6001
	gm%	kcal%
Protein	26	20
Carbohydrate	26	20
Fat	35	60
Total		100
kcal/gm	5.24
Ingredient	gm	kcal
Casein,	258.448	1033.79
L-Cystine	3.87672	15.5069
Maltodextrin	161.53	646.12
Sucrose	88.9061	355.624
Cellulose	64.612	0
Soybean Oil	32.306	290.754
Lard	316.599	2849.39
Mineral Mix	58.15	0
Vitamin Mix	12.9224	51.6896
Choline Bitartrate	2.58448	0
FD&C Blue Dye	0.064612	0
total	1000	5242.88

## Sheet: Table.5
transcript_id	tax_id	Org_name	GeneID	Symbol	Aliases	description	baseMean	log2FoldChange	lfcSE	stat	P value	Adjusted P value
AMUC_RS02075	349741	Akkermansia muciniphila ATCC BAA-835	34173815	AMUC_RS02075	Amuc_0372	glutamate decarboxylase	197494	1.4851	0.272465	5.4506	5.01997e-08	5.9248e-06
AMUC_RS04140	349741	Akkermansia muciniphila ATCC BAA-835	34175751	AMUC_RS04140	Amuc_0768	gamma carbonic anhydrase family protein	17462.1	0.87378	0.267298	3.26894	0.00107952	0.0104063
AMUC_RS07915	349741	Akkermansia muciniphila ATCC BAA-835	34175618	pdxA	Amuc_1477	4-hydroxythreonine-4-phosphate dehydrogenase PdxA	14681	0.826022	0.254254	3.24881	0.00115888	0.0110671
AMUC_RS03025	349741	Akkermansia muciniphila ATCC BAA-835	34175832	AMUC_RS03025	Amuc_0552	indole-3-glycerol-phosphate synthase	24430.3	0.807333	0.243428	3.31652	0.000911467	0.00928173
AMUC_RS06770	349741	Akkermansia muciniphila ATCC BAA-835	34175662	nadC	Amuc_1263	carboxylating nicotinate-nucleotide diphosphorylase	29864.8	0.645319	0.222047	2.90622	0.0036582	0.0255379
AMUC_RS00380	349741	Akkermansia muciniphila ATCC BAA-835	34173744	AMUC_RS00380	Amuc_0064	fumarylacetoacetate hydrolase family protein	15253.5	0.5489	0.223924	2.45128	0.014235	0.0688649
AMUC_RS04315	349741	Akkermansia muciniphila ATCC BAA-835	34174638	nifJ	Amuc_0799	pyruvate:ferredoxin (flavodoxin) oxidoreductase	222217	0.500957	0.220716	2.26969	0.0232262	0.0980855
AMUC_RS07420	349741	Akkermansia muciniphila ATCC BAA-835	34175189	AMUC_RS07420	Amuc_1393	8-amino-7-oxononanoate synthase	5712.65	0.485367	0.234905	2.06622	0.0388073	0.135887
AMUC_RS09040	349741	Akkermansia muciniphila ATCC BAA-835	34174038	AMUC_RS09040	Amuc_1693	2-oxoglutarate dehydrogenase E1 component	37319.2	0.468536	0.309516	1.51377	0.130084	0.290746
AMUC_RS08845	349741	Akkermansia muciniphila ATCC BAA-835	34175458	nspC	Amuc_1657	carboxynorspermidine decarboxylase	5640.48	0.349211	0.255983	1.3642	0.172505	0.352358
AMUC_RS08000	349741	Akkermansia muciniphila ATCC BAA-835	34174544	menA	Amuc_1494	1,4-dihydroxy-2-naphthoate octaprenyltransferase	14712.8	0.309214	0.228479	1.35335	0.175942	0.356686
AMUC_RS10740	349741	Akkermansia muciniphila ATCC BAA-835	34174663	thiE	Amuc_2015	thiamine phosphate synthase	6080.05	0.28867	0.257353	1.12169	0.261996	0.461263
AMUC_RS10035	349741	Akkermansia muciniphila ATCC BAA-835	34175232	icd	Amuc_1880	NADP-dependent isocitrate dehydrogenase	6557.74	0.28385	0.227887	1.24557	0.212922	0.402146
AMUC_RS00660	349741	Akkermansia muciniphila ATCC BAA-835	34175347	AMUC_RS00660	Amuc_0114	AIR carboxylase family protein	12309.7	0.260802	0.22081	1.18112	0.237557	0.430255
AMUC_RS08810	349741	Akkermansia muciniphila ATCC BAA-835	34174760	ilvB	Amuc_1650	biosynthetic-type acetolactate synthase large subunit	41650.4	0.245474	0.241898	1.01479	0.310208	0.510305
AMUC_RS03910	349741	Akkermansia muciniphila ATCC BAA-835	34173879	lysA	Amuc_0720	diaminopimelate decarboxylase	20396.3	0.240442	0.234408	1.02574	0.305015	0.505533
AMUC_RS04235	349741	Akkermansia muciniphila ATCC BAA-835	34173986	leuB	Amuc_0785	3-isopropylmalate dehydrogenase	11824.2	0.2239	0.249129	0.898732	0.368795	0.566662
AMUC_RS06455	349741	Akkermansia muciniphila ATCC BAA-835	34174270	AMUC_RS06455	Amuc_1210	phosphoenolpyruvate carboxykinase (GTP)	232733	0.136263	0.284879	0.478318	0.632424	0.785227
AMUC_RS02590	349741	Akkermansia muciniphila ATCC BAA-835	34175928	AMUC_RS02590	Amuc_0471	phosphopantothenoylcysteine decarboxylase	4815.81	0.12406	0.242379	0.511841	0.608762	0.772242
AMUC_RS04360	349741	Akkermansia muciniphila ATCC BAA-835	34175479	ilvN	Amuc_0809	acetolactate synthase small subunit	14389.7	0.101592	0.266547	0.381139	0.7031	0.82546
AMUC_RS01785	349741	Akkermansia muciniphila ATCC BAA-835	34175092	AMUC_RS01785	Amuc_0315	1-deoxy-D-xylulose-5-phosphate synthase	13188	0.0959581	0.233694	0.410613	0.681356	0.814233
AMUC_RS11280	349741	Akkermansia muciniphila ATCC BAA-835	34175451	hemW	Amuc_2113	radical SAM family heme chaperone HemW	13835.9	0.0948943	0.225094	0.421576	0.673334	0.810037
AMUC_RS11225	349741	Akkermansia muciniphila ATCC BAA-835	34175468	menD	Amuc_2104	2-succinyl-5-enolpyruvyl-6-hydroxy-3-cyclohexene-1-carboxylic-acid synthase	24148.7	0.0844288	0.251665	0.335481	0.737262	0.848399
AMUC_RS03430	349741	Akkermansia muciniphila ATCC BAA-835	34175199	AMUC_RS03430	Amuc_0630	ketoacyl-ACP synthase III	16111	0.00129138	0.224864	0.00574292	0.995418	0.996232
AMUC_RS09635	349741	Akkermansia muciniphila ATCC BAA-835	34175227	AMUC_RS09635	Amuc_1806	carboxymuconolactone decarboxylase family protein	1439.14	-0.0669441	0.226406	-0.295682	0.767473	0.868801
AMUC_RS08200	349741	Akkermansia muciniphila ATCC BAA-835	34174739	AMUC_RS08200	Amuc_1533	indole-3-glycerol-phosphate synthase	7554.13	-0.0719881	0.28037	-0.256761	0.797363	0.887623
AMUC_RS02550	349741	Akkermansia muciniphila ATCC BAA-835	34175549	AMUC_RS02550	Amuc_0463	phosphopantothenoylcysteine decarboxylase	1719.86	-0.107838	0.227096	-0.474856	0.63489	0.785308
AMUC_RS02470	349741	Akkermansia muciniphila ATCC BAA-835	34174044	gcvP	Amuc_0448	aminomethyl-transferring glycine dehydrogenase	67648.7	-0.109447	0.235471	-0.464803	0.642073	0.789705
AMUC_RS11245	349741	Akkermansia muciniphila ATCC BAA-835	34174689	AMUC_RS11245	Amuc_2106	malate dehydrogenase	6405.95	-0.135436	0.317443	-0.426647	0.669636	0.807489
AMUC_RS04665	349741	Akkermansia muciniphila ATCC BAA-835	34174600	AMUC_RS04665	Amuc_0862	ribonucleoside triphosphate reductase	19847.5	-0.252304	0.239812	-1.05209	0.292759	0.494506
AMUC_RS00055	349741	Akkermansia muciniphila ATCC BAA-835	34173886	pheA	Amuc_0009	prephenate dehydratase	12074.1	-0.343641	0.232938	-1.47524	0.140147	0.305498
AMUC_RS02095	349741	Akkermansia muciniphila ATCC BAA-835	34174538	thiE	Amuc_0376	thiamine phosphate synthase	2497.92	-0.532768	0.259186	-2.05554	0.0398267	0.138141
AMUC_RS02210	349741	Akkermansia muciniphila ATCC BAA-835	34175545	bioD	Amuc_0398	dethiobiotin synthase	2862.17	-0.613542	0.355914	-1.72385	0.0847356	0.223864
AMUC_RS06550	349741	Akkermansia muciniphila ATCC BAA-835	34175171	pyrF	Amuc_1223	orotidine-5'-phosphate decarboxylase	6020.43	-0.640053	0.351083	-1.82308	0.0682915	0.195905
AMUC_RS08820	349741	Akkermansia muciniphila ATCC BAA-835	34174480	AMUC_RS08820	Amuc_1652	phosphatidylserine decarboxylase	2017.2	-0.711889	0.348964	-2.04001	0.0413498	0.141204
AMUC_RS11295	349741	Akkermansia muciniphila ATCC BAA-835	34175386	AMUC_RS11295	Amuc_2116	alcohol dehydrogenase catalytic domain-containing protein	3204.34	-0.73844	0.31333	-2.35675	0.0184357	0.0835928

## Sheet: Table.6
prot_acc	logFC	AveExpr	t	P value	Adjusted P value	B	prot_desc	OS	OX	GN	PE	SV	prot_mass
B2UM67	0.421159	4.09917	1.05381	0.333559	0.425966	-6.77284	Oxoglutarate dehydrogenase (succinyl-transferring)	Akkermansia muciniphila (strain ATCC BAA-835 / Muc)	349741	Amuc_1693	4	1	103653
B2UNT9	0.411096	2.85109	2.46595	0.049774	0.0949535	-4.9388	Phosphopantothenate--cysteine ligase	Akkermansia muciniphila (strain ATCC BAA-835 / Muc)	349741	Amuc_0471	4	1	24960
B2UQ98	0.390365	8.56016	3.14303	0.0206967	0.047438	-4.00121	Pyruvate flavodoxin/ferredoxin oxidoreductase domain protein	Akkermansia muciniphila (strain ATCC BAA-835 / Muc)	349741	Amuc_0799	3	1	129581
B2ULG7	0.376428	2.3832	1.73335	0.135033	0.20826	-5.95294	Indole-3-glycerol-phosphate synthase	Akkermansia muciniphila (strain ATCC BAA-835 / Muc)	349741	Amuc_1533	4	1	28544
B2URG3	0.348204	3.5877	2.48804	0.0483254	0.0931125	-4.90778	Orotidine-5~-phosphate decarboxylase	Akkermansia muciniphila (strain ATCC BAA-835 / Muc)	349741	Amuc_1223	4	1	28296
B2UP54	0.34488	4.99971	0.570831	0.589364	0.667407	-7.18071	Thiamine-phosphate synthase	Akkermansia muciniphila (strain ATCC BAA-835 / Muc)	349741	thiE	3	1	21430
B2UQ68	0.280128	4.29898	1.42319	0.205784	0.290643	-6.35198	Ferripyochelin binding protein (Fbp)	Akkermansia muciniphila (strain ATCC BAA-835 / Muc)	349741	Amuc_0768	4	1	19053
B2UN99	0.209022	8.53002	1.74666	0.132594	0.20552	-5.93518	Glutamate decarboxylase	Akkermansia muciniphila (strain ATCC BAA-835 / Muc)	349741	Amuc_0372	3	1	52424
B2ULC0	-0.0946987	4.31459	-0.656898	0.536231	0.618536	-7.12284	5-oxopent-3-ene-1,2,5-tricarboxylate decarboxylase	Akkermansia muciniphila (strain ATCC BAA-835 / Muc)	349741	Amuc_0064	4	1	31307
B2UL26	-0.107309	3.21761	-0.865983	0.42061	0.512746	-6.95421	4-hydroxythreonine-4-phosphate dehydrogenase	Akkermansia muciniphila (strain ATCC BAA-835 / Muc)	349741	Amuc_1477	4	1	31136
B2UM27	-0.107309	1.91531	-0.470997	0.654701	0.724201	-7.23865	Phosphatidylserine decarboxylase-related	Akkermansia muciniphila (strain ATCC BAA-835 / Muc)	349741	Amuc_1652	4	1	33223
B2UQG0	-0.147136	6.51532	-0.768641	0.472003	0.561154	-7.03743	Anaerobic ribonucleoside-triphosphate reductase	Akkermansia muciniphila (strain ATCC BAA-835 / Muc)	349741	Amuc_0862	4	1	80147
B2UN13	-0.174521	4.49687	-1.48731	0.188762	0.272803	-6.27219	Carboxymuconolactone decarboxylase	Akkermansia muciniphila (strain ATCC BAA-835 / Muc)	349741	Amuc_1806	4	1	28192
B2UM25	-0.218975	6.46519	-1.51419	0.182026	0.263683	-6.23828	Acetolactate synthase	Akkermansia muciniphila (strain ATCC BAA-835 / Muc)	349741	Amuc_1650	3	1	67264
B2UNH4	-0.250242	6.09145	-1.93938	0.101795	0.167408	-5.67384	Glycine dehydrogenase (decarboxylating)	Akkermansia muciniphila (strain ATCC BAA-835 / Muc)	349741	gcvP	3	1	102584
B2UNC5	-0.276692	2.90475	-1.09046	0.3184	0.412126	-6.73457	ATP-dependent dethiobiotin synthetase BioD	Akkermansia muciniphila (strain ATCC BAA-835 / Muc)	349741	bioD	3	1	23313
B2URK3	-0.284148	4.19871	-1.45934	0.196018	0.281649	-6.30719	Quinolinate phosphoribosyltransferase [decarboxylating]	Akkermansia muciniphila (strain ATCC BAA-835 / Muc)	349741	Amuc_1263	3	1	30894
B2UNA3	-0.528321	1.3208	-1.18537	0.281804	0.37413	-6.63155	Thiamine-phosphate synthase	Akkermansia muciniphila (strain ATCC BAA-835 / Muc)	349741	thiE	3	1	22993
B2UKU4	-0.551784	2.91152	-2.10268	0.0813952	0.140376	-5.4479	8-amino-7-oxononanoate synthase	Akkermansia muciniphila (strain ATCC BAA-835 / Muc)	349741	Amuc_1393	4	1	40595
B2UQA7	-0.559772	5.04962	-4.57641	0.00404069	0.0134796	-2.20255	Acetolactate synthase	Akkermansia muciniphila (strain ATCC BAA-835 / Muc)	349741	Amuc_0809	3	1	18157
B2UPN7	-0.628671	3.8541	-5.39718	0.00181178	0.00724714	-1.30828	Malate dehydrogenase (Oxaloacetate-decarboxylating) (NADP(+))	Akkermansia muciniphila (strain ATCC BAA-835 / Muc)	349741	Amuc_2106	3	1	47486
B2UP20	-0.667525	3.37686	-3.03778	0.023624	0.0524428	-4.14436	Indole-3-glycerol-phosphate synthase	Akkermansia muciniphila (strain ATCC BAA-835 / Muc)	349741	Amuc_0552	4	1	28465
B2UPN5	-0.773976	1.72032	-1.36899	0.221263	0.308971	-6.41808	2-succinyl-5-enolpyruvyl-6-hydroxy-3-cyclohexene-1-carboxylate synthase	Akkermansia muciniphila (strain ATCC BAA-835 / Muc)	349741	menD	3	1	57746
B2UQ84	-1.03675	4.94452	-5.42281	0.00176943	0.00711882	-1.28187	3-isopropylmalate dehydrogenase	Akkermansia muciniphila (strain ATCC BAA-835 / Muc)	349741	leuB	3	1	39772
B2UPP7	-1.26735	4.33126	-10.2834	5.81707e-05	0.00101098	2.49505	Alcohol dehydrogenase zinc-binding domain protein	Akkermansia muciniphila (strain ATCC BAA-835 / Muc)	349741	Amuc_2116	3	1	40358
B2UQ22	-1.47922	5.91818	-9.11545	0.000113523	0.00130341	1.76712	Diaminopimelate decarboxylase	Akkermansia muciniphila (strain ATCC BAA-835 / Muc)	349741	lysA	3	1	46824
B2UL67	-1.4857	4.3601	-9.0535	0.000117869	0.00131087	1.72597	Bifunctional chorismate mutase/prephenate dehydratase	Akkermansia muciniphila (strain ATCC BAA-835 / Muc)	349741	Amuc_0009	4	1	42951
B2UM32	-1.75099	2.70611	-7.6577	0.000293447	0.00209123	0.720225	Carboxynorspermidine/carboxyspermidine decarboxylase	Akkermansia muciniphila (strain ATCC BAA-835 / Muc)	349741	Amuc_1657	4	1	44164
B2UN83	-1.92575	4.42698	-8.63157	0.00015318	0.0014611	1.43825	Isocitrate dehydrogenase [NADP]	Akkermansia muciniphila (strain ATCC BAA-835 / Muc)	349741	Amuc_1880	3	1	45279

## Sheet: Table.7
Species	W/F(log2)	N/F(log2)	W/N(log2)
Bifidobacterium adolescentis	3.40755	-0.0950293	3.50258
Bifidobacterium longum	6.5803	4.58759	1.99272
Haemophilus parainfluenzae	-0.320294	-2.09882	1.77852
Parabacteroides distasonis	-1.24005	-2.89099	1.65094
Parabacteroides goldsteinii	-2.12163	-3.2538	1.13217
Escherichia coli	9.97562	8.97067	1.00495
Parabacteroides merdae	-1.83317	-2.82041	0.987246
Ruminococcus torques	-7.29026	-8.15541	0.865143
Bacteroides xylanisolvens	-3.25619	-4.07748	0.821292
Desulfovibrio piger	-4.80121	-5.57175	0.770546
Bacteroides uniformis	-3.89188	-4.65969	0.76782
Bacteroides eggerthii	-3.4839	-4.17416	0.690266
Bacteroides vulgatus	-1.74192	-2.31236	0.570434
Bacteroides stercoris	-3.87753	-4.12336	0.24583
Bacteroides thetaiotaomicron	-1.31789	-1.41843	0.100545
Bacteroides intestinalis	-2.78893	-2.82539	0.0364549
Raoultella ornithinolytica	6.43528	6.5915	-0.156218
Bacteroides fragilis	1.65722	2.262	-0.604777
Streptococcus salivarius	6.55395	7.218	-0.664047
Proteobacteria bacterium CAG:139	-4.1769	-3.41366	-0.763248
Bacteroides caccae	-1.97796	-1.12168	-0.856283
Faecalibacterium prausnitzii	-9.73462	-8.7845	-0.950118
Bacteroides salyersiae	-3.45326	-2.39587	-1.05739
Roseburia faecis	-8.37941	-6.69248	-1.68694
Bacteroides ovatus	-0.982034	0.736604	-1.71864
Bilophila wadsworthia	-1.89215	-0.0345307	-1.85762
Dialister sp CAG:357	-1.68122	0.561922	-2.24314
Flavonifractor plautii	-1.25465	1.84769	-3.10235
Phascolarctobacterium faecium	-2.883	1.23784	-4.12083
Dorea formicigenerans	-5.80329	-1.39318	-4.4101
Dorea longicatena	-5.56621	0.0623203	-5.62853

## Sheet: Table.8
Species	M/N(log2)
Providencia rustigianii	3.13025
Enterobacter sp. RIT418	2.67594
Enterobacter mori	2.6576
Hafnia paralvei	1.7597
Citrobacter braakii	1.58621
Raoultella planticola	0.313907
Citrobacter freundii	0.223834
Citrobacter youngae	0.0329458
Klebsiella oxytoca	-0.340902
Enterococcus cecorum	-0.531248
Enterobacter cloacae complex	-0.573747
Leuconostoc lactis	-0.707601
Streptococcus sp. A12	-0.734353
Weissella confusa	-0.803441
Veillonella infantium	-1.2154
Streptococcus australis	-1.24541
Streptococcus parasanguinis	-1.31604
Veillonella rogosae	-1.35065
Enterococcus faecalis	-1.36535
Streptococcus infantarius	-1.42794
Enterococcus faecium	-1.5325
Veillonella atypica	-1.55814
Veillonella tobetsuensis	-1.87785
Eubacterium limosum	-1.88536
Lactococcus petauri	-1.89556
Streptococcus lutetiensis	-1.99436
Enterococcus casseliflavus	-1.99831
Hafnia alvei	-2.02188
Morganella morganii	-2.12341
Veillonella parvula	-2.30724
Lactococcus lactis	-2.33025
Enterococcus durans	-2.43844
Gemella sanguinis	-2.50613
Lactococcus garvieae	-2.52492
Kluyvera cryocrescens	-2.56936
Klebsiella pneumoniae	-3.77378
Klebsiella variicola	-4.06161
Klebsiella michiganensis	-4.71822

## Sheet: Table.9
KO_ID	Mean of relative abundance(CO2 ＋)	Mean of relative abundance(CO2 －)	P value
K01002	0.00294335	0.00213355	5.91e-05
K03320	0.00369506	0.00246181	0.000567
K19745	0.00116501	0.000991696	0.000613
K07703	0.00123803	0.000961979	0.00142
K03216	0.00665224	0.00506432	0.00172
K00782	0.00166625	0.00123814	0.00311
K02336	0.000111498	8.13436e-05	0.00347
K03668	0.00357151	0.00268126	0.00368
K06211	0.00592013	0.00420132	0.00446
K03270	0.00480883	0.00326634	0.00547
K03442	0.0050135	0.00344362	0.00584
K10040	0.00029327	0.000896312	0.00665
K07713	0.000930739	0.000918722	0.0069
K03413	0.00449576	0.00317915	0.00714
K03972	0.00165039	0.00119487	0.00726
K01644	0.000720473	0.00108579	0.00789
K01491	0.00810022	0.00830196	0.0102
K07341	0.000236254	0.000805803	0.0111
K16695	0.00132262	0.00093996	0.0115
K04095	0.00537595	0.00372506	0.0121
K08234	0.00272535	0.00229626	0.0123
K09889	0.00662069	0.00475937	0.0138
K03709	0.000601716	0.0014562	0.0139
K08299	0.00150849	0.00128384	0.0142
K00932	0.00198212	0.00162822	0.0148
K00067	0.000721237	0.00166286	0.0152
K02408	0.00382724	0.00307343	0.0157
K02065	0.00192576	0.00269154	0.016
K06214	0.00431308	0.00304041	0.0176
K12556	2.71157e-06	7.12899e-06	0.0179
K00019	3.33834e-05	7.40302e-05	0.0182
K16092	0.00155216	0.00111921	0.0185
K08974	1.01192e-05	2.33995e-05	0.0196
K06378	5.15845e-06	2.13093e-05	0.0198
K01890	0.00227217	0.00334493	0.0203
K03651	0.00145704	0.00112883	0.0203
K21470	0.000751559	0.000685583	0.0213
K01598	1.30837e-05	5.15626e-05	0.0215
K04651	0.00758827	0.00685343	0.0229
K07571	0.000170205	0.000698056	0.0233
K07283	0.00148659	0.00122291	0.0239
K05832	0.000803938	0.00215429	0.0242
K02203	2.2497e-06	2.8349e-05	0.0248
K02398	0.00390228	0.00283447	0.025
K04752	0.00131409	0.0010295	0.0251
K11139	0.00076701	0.000587465	0.0256
K09969	0.00492901	0.00332924	0.0258
K21968	0.000149293	0.000324465	0.0258
K08678	1.80379e-05	2.05385e-05	0.0259
K03796	0.00129374	0.000984108	0.0265
K09954	0.00451427	0.00346949	0.0271
K04091	0.00362128	0.00261103	0.0272
K03477	0.00456007	0.00317314	0.0274
K03685	0.00723827	0.00647972	0.0274
K09825	0.000793459	0.00151295	0.0285
K14347	0.00184394	0.00150044	0.0298
K07786	0.00103828	0.000751765	0.0315
K02750	0.000585171	0.000731808	0.032
K07019	0.000621957	0.000575043	0.032
K10213	0.00126847	0.000898868	0.034
K09456	0.000475918	0.000377074	0.0341
K11473	0.0010601	0.000647582	0.0342
K01667	0.000474784	0.000311547	0.0348
K06379	1.07235e-06	1.5953e-05	0.0353
K03117	0.00811535	0.00607676	0.0356
K12507	0.000720277	0.000601811	0.037
K03186	0.00438277	0.00287888	0.0373
K03703	0.00556963	0.00609233	0.0376
K06155	0.00354436	0.00242837	0.0402
K06970	0.00123551	0.00166998	0.0406
K16301	9.0113e-05	0.000206263	0.0409
K01673	0.00751621	0.00592501	0.041
K01940	0.0084376	0.00759191	0.041
K01488	0.00401049	0.00283999	0.0414
K22489	0.000141125	0.000192353	0.042
K07787	0.000872716	0.000647114	0.0421
K02499	2.84673e-06	2.96632e-05	0.0426
K19127	2.8072e-06	2.0529e-05	0.0427
K02041	0.00128592	0.00117777	0.0436
K09901	0.00532702	0.00424603	0.044
K03445	0.00084289	0.000686384	0.0442
K15736	0.000889092	0.000731544	0.0443
K02746	1.84575e-06	6.06751e-06	0.0444
K09917	0.00687559	0.0049905	0.0451
K04086	4.42902e-05	8.69731e-05	0.0462
K08320	0.00107855	0.00068246	0.0464
K00241	0.00355118	0.00326291	0.0466
K01520	0.0100226	0.00798943	0.0471
K09927	0.00138852	0.00117522	0.0472
K07173	0.0112316	0.00998097	0.0473
K06894	0.00249751	0.00303995	0.0479
K11685	0.00113252	0.000890136	0.0479
K02598	0.00131493	0.00107602	0.048
K08483	0.00570114	0.00488065	0.0485
K05349	0.00427336	0.00364239	0.05
